# Supplementary material for: Non-invasive regional cerebral blood flow quantification in the 123I-IMP autoradiography using artificial neural network
Source: PLoS One. 2023 Mar 8;18(3):e0281958. doi: 10.1371/journal.pone.0281958 (PMC9994717; doi:10.1371/journal.pone.0281958)
Supplement: S1 Table — Note. M, male; F, female; Ca10, 123I-IMP arterial blood radioactivity concentration; CCF, cross-calibration factor; ACA, anterior cerebral artery; MCA, middle cerebral artery; M2ant, anterior part of MCA; M2post, posterior part of MCA; PCA, posterior cerebral artery; BG, basal ganglia. (XLSX) [file pone.0281958.s001.xlsx]

## Sheet: AnalaysTable
ID				Demographics (Age and sex were undisclosed.)		First scan																								Second scan
CaseID	Training ID	Test ID	Ca10 (cpm/60・g)	Height (cm)	Weight (kg)	Dose volume (Mbq)	Detector counts	Detector counts rate	CCF	Right									Left									Pons	Vermis	Dose Volume (Mbq)	Detector Counts	Detector counts rate	Right									Left
										Hemisphere	ACA	MCA	(M2ant)	(M2post)	PCA	BG	Thalamus	Cerebellum	Hemisphere	ACA	MCA	(M2ant)	(M2post)	PCA	BG	Thalamus	Cerebellum						Hemisphere	ACA	MCA	(M2ant)	(M2post)	PCA	BG	Thalamus	Cerebellum	Hemisphere	ACA	MCA	(M2ant)	(M2post)	PCA	BG	Thalamus
1	1		138.3	143	40	119.004	3598265	1019	0.17093	206.25	239.37	187.13	221.34	154.92	253.71	204.23	183.51	252.28	239.67	252.1	249.19	255.4	249.16	261.93	224.28	219.16	240.32	181.39	231.63	115.937	8201744	2389	473.68	543.92	409.35	483.22	339.42	626.67	466.95	491.73	601.57	586.08	626.47	621.31	623.98	633.21	557.86	587.88	562.8
2	2		99.4	174	51	115.736	3084993	806	0.17093	123.25	127.4	123.43	124.97	124.2	137.55	134.65	117.45	141.67	121.34	125.65	122.9	118.1	129.72	130.51	122.46	116.22	148.84	117.18	136.6	112.753	7306680	2201	328.47	322.18	331.04	319.31	345.62	384.94	335.14	337.16	388.98	321.32	310.95	323.71	304	345.22	379.86	317.35	320.42
3		1	135.6	163	64	118.488	3280438	715	0.17093	185.26	188.15	182.23	171.67	195.96	224.4	193.24	184.26	217.56	201.48	202.57	207.65	206.02	215.11	229.04	200.21	199.85	203.16	189.26	203.15	115.434	8377411	2330	494.84	467.86	494.69	461.25	536.6	629.76	523.93	513.2	592.01	537.51	524.58	552.56	547.55	574.21	633.36	563.93	558.21
4	3		144.3	152	58	125.384	3077640	714	0.17093	175.22	167.25	179.58	172.56	188.79	202.7	166.49	160.98	174.27	162.72	148.17	164.28	160.71	169.69	203.33	152.84	154.73	192.42	152.76	190.9	122.153	8566392	2482	526.41	500.96	545.29	522.67	574.5	614.55	485.76	480.76	539.29	478.61	460.03	473.09	464.96	488.29	613.18	422.41	446.73
5	4		87.5	183	87	117.257	1898843	417	0.17093	90.72	91.73	92.97	93.08	94.31	103.52	99.02	90.51	88.16	90.51	94.69	93.38	92.24	95.4	99.84	92.73	86.64	90.26	90.05	93.73	114.234	5305380	1388	273.05	279.02	283	287.27	284.72	302.45	278.68	269.97	269.67	273.08	275.9	282.67	283.99	287.23	299.05	278.89	264.26
6	5		118	164.5	71.5	120.884	2566743	558	0.17093	120.21	124.81	124.04	125.82	125.5	131.55	125.45	124.78	125.87	116.64	122.31	119.15	120.67	119.86	132.02	112.91	118.36	128.62	98.4	128.28	117.768	6906495	1827	354.79	363.18	370.81	376.25	376.56	395.15	371.76	351.5	345.57	326.1	365.08	314.78	314.66	318.58	387.28	296.74	331.81
7		2	119.1	155	74.3	113.442	2168578	460	0.17093	92.06	102.05	76.71	55.67	95.86	157.01	60.53	74.11	137.91	141.6	133.21	146.51	136.65	157.96	167.62	151.17	135.65	108.52	92.37	122.78	110.518	5145304	1354	239.07	260.6	203.41	141.11	261.05	406.12	155.16	195.59	330.04	356.42	333.75	376.83	359.74	402.83	425.66	360.64	336.94
8	6		116.9	165	71.4	127.364	2526611	635	0.17093	116.43	107.65	119.37	116.09	124.69	136.72	116.05	125.48	146.4	139.99	136.61	150.54	144.16	159.31	148.91	139.44	135.41	145.53	112.08	131.2	124.082	5957182	1717	267.25	237.96	255.1	242.41	270.41	360.88	246.68	307.8	356.04	371.43	352.42	402.7	383.88	430.32	406.32	366.07	346.12
9	7		137.9	153.7	48.4	128.143	2938230	726	0.17093	146.95	140.51	151.56	149.2	156.9	168.79	154.77	137.11	172.38	154.45	150.53	158.65	155.63	162.62	174.1	155.41	152.49	170.97	133.4	170.82	124.84	7543583	2045	417.28	347.24	450.77	432.2	481.54	492.84	437.63	405.71	464.72	416.64	395.08	425.23	408.05	444.23	490.01	409.77	421.02
10	8		97.9	163	57	121.622	2331403	481	0.17093	121.45	124.16	124.37	124.8	126.68	135.32	130.62	116.86	111.16	117.31	124.92	120.65	121.49	122.27	123.08	128.63	109.63	115.15	97.19	109.85	118.488	6860783	1856	399.53	396.08	412.69	419.49	417.81	461.04	419.27	391.09	363.05	365.19	407.15	348.33	349.98	349.44	431.71	366.71	396.76
11	9		182.7	165	65	119.316	3196571	559	0.17093	186.04	173.99	192.28	187.33	198.23	219.43	176.08	192.95	193.76	184.19	174.23	192.26	187.21	202.13	213.13	172.08	185.9	212.46	185.83	212.18	119.316	7584396	1977	472.08	437.25	494.25	487.14	508.46	539.68	451.65	476.82	479.51	441.18	405.16	452.67	446.51	469.94	520.62	438.72	479.87
12	10		137	159.4	71.2	125.931	3200592	794	0.17093	192.27	178.75	200.01	201.25	206.11	220.9	189.25	173.64	211.13	194.11	177.47	202.88	199.73	212.45	223.07	184.27	185.22	225.25	155.58	203.51	122.686	8743160	2341	559.88	513.03	585.24	575.38	616.91	666.74	556.61	517.15	586.42	573.04	508.69	603.66	583.45	642.22	664.39	566.12	542.97
13	11		159.5	162	69	130.734	4098646	1089	0.17093	181.68	160.52	186.95	180.06	194.88	204.72	198.81	177.47	192.9	187.42	178.5	190.58	184.05	198.33	203.8	208.98	189.65	189.38	156.76	183.02	127.364	9448632	2631	467.54	404.74	480.31	451.42	511.47	554.38	477.96	480.28	497.77	492.22	466.69	507.12	481.33	535.81	562.23	502.21	459.45
14	12		94.1	160	60	118.694	2149074	575	0.17093	94.62	90.64	99.4	96.12	104.19	109.98	89.9	88.18	95.93	94.53	90.27	98.53	95.86	102.48	112.51	85.2	85.55	94.15	74.67	88.4	118.694	5715573	1625	267.92	262.66	282.92	280.24	291.43	300.36	256.13	255.28	274.72	277.35	275.43	289.51	283.42	301.27	316.73	263.07	270.23
15		3	83.7	165	102	117.155	1703444	471	0.17093	87.47	87.06	88.71	89.83	89.51	101.42	86.53	88.19	87.44	86.29	82.14	88.28	87.6	90.39	94.3	86.67	89.1	88.29	65.48	93.73	113.937	4457793	1198	232.21	230.06	228.19	224.23	233.78	278.61	232.71	247.54	252.17	248.83	241.17	255.67	245.88	267.95	280.4	262.5	232.76
16	13		99.5	170	71	127.032	2656765	729	0.17093	133.09	132.57	138.44	140.88	139.57	149.03	135.94	123.86	134.76	131.1	132.9	136.6	137.23	139.97	145.78	129.62	116.84	140.95	118.15	133.24	123.758	6360451	1755	334.08	327.76	342.71	343.21	349.8	393.6	334.49	321.3	339.55	347.65	354.99	359.92	358.73	369.81	390.68	353.8	339.01
17	14		66.8	175	90	123.328	1880837	494	0.17093	85.49	85.6	84.09	80.27	89.4	100.09	90.32	84.99	96.9	90.3	91.33	92.35	90.99	95.54	98.82	97.48	95.69	97.97	73.19	90.99	120.149	4641846	1341	224.67	209.06	223.06	205.8	245.02	287.17	222.54	228.9	271.44	239.97	229.22	246.5	242.2	256.28	276.21	253.53	247.61
18	15		130.1	169	50	121.411	3727753	814	0.17093	184.84	192.69	189.49	195.29	186.6	199.36	183.9	166.05	186.04	181.24	164.88	189.87	192.71	187.77	196.73	180.84	157.12	194.14	182.89	207.54	118.282	8691387	2481	431.01	417.27	434.18	437.73	437.27	506.55	421.3	454.28	469.69	448.05	377.92	469.56	466.49	476.86	519.44	440.46	406.43
19	16		126.7	148	48	128.478	3096075	772	0.17093	173.79	175.84	177.27	177.84	179.92	195.38	174.86	173.36	203.53	170.89	176.59	172.79	169.05	179.02	194.32	160.9	179.15	197.63	184.39	209.85	125.166	7153379	2404	447.69	466.57	445.94	444.65	454.19	523.41	432.31	448.95	517.82	438.71	472.95	421.44	406.53	438.54	514.9	429.66	426.19
20		4	120.6	140	61	121.728	3490835	891	0.17093	196.24	195.52	203.22	204.18	206.93	216.57	190.63	198.69	203.19	194.03	188.88	198.67	196.35	204.55	221.09	194.76	189.05	198.06	159.71	188.49	118.591	8092862	2246	460.68	462.68	470.46	469.36	478.1	523.7	456.16	465.18	549.3	449.85	442.1	455	434.63	476.86	534.64	435.68	437.39
21		5	125.2	161	61	116.443	3350718	796	0.17093	192.18	193.6	201.18	206.59	200.58	209.13	209.09	190.23	202.37	186.98	195.02	191.12	192.32	193.83	201.88	195.2	192.98	204.64	171.84	186.98	113.442	8520903	2369	531.4	509.74	555.2	551.68	569.9	599.38	566.53	551.78	546.78	497.6	499.89	505.66	497.46	521.15	571.22	494.54	518.85
22	17		108.5	165	55	128.366	2028959	450	0.17093	96.27	102.52	97.28	98.26	97.72	103.63	92.59	92.16	109.44	96.82	104.33	98.01	96.83	100	104.02	90.58	92.65	107.2	82.75	106.9	125.057	6385463	1595	336.78	366.81	345.97	353.88	342.54	345.36	333.46	308.72	355.62	346.28	366.59	358.85	362.05	360.94	371.87	335.01	334.52
23	18		155	145	50	119.108	2979660	716	0.17093	188.98	195.41	193.26	195.6	194.4	203.17	190.65	190.84	185.77	185.95	196.37	190.4	188.02	196.12	202.66	184.63	182.56	166.91	163.58	187.27	116.038	8715264	2355	625.51	651.85	647.77	649.62	660.68	672.58	640.32	625.45	600.22	610.65	634.44	627.31	621.3	651.85	679.42	597.39	566.07
24		6	138.5	145	42.5	125.384	3573335	932	0.17093	283.8	288.48	292.6	291.89	300.61	292.13	333.12	319.25	271.82	222.83	256.08	185.65	120.85	243.44	296.68	229.8	244.97	307.68	233.88	320.7	122.153	8956006	2622	786.48	761.96	818.7	797.56	857.47	845.3	884.92	838.54	808.77	586.5	611.12	493.16	313.79	661.49	838.14	631.62	699.59
25	19		127.9	160	54.6	122.472	3122472	716	0.17093	161.47	165.68	164.66	163.39	172.28	182.9	165.31	170.35	185.32	173.75	169.92	185.6	184.35	191.07	187.88	168.34	171.34	175.17	161.68	198.78	119.316	8341871	2284	461.03	501.73	449.81	445.29	468.5	563.85	452.89	464.45	494.04	516.28	510.28	551.84	551.62	568.7	567.61	515.58	493.44
26	20		121.2	171	68.5	119.523	3127778	1069	0.17093	156.28	153.99	157.11	159.65	158.36	180.13	163.7	150.6	157.63	155.88	147.62	162.56	162.04	167.08	179.58	160.53	150.56	161.83	141.65	169.77	116.443	7577785	2078	423.03	410.88	433.21	434.01	444.11	506.93	430.64	394.43	393.62	405.65	362.56	421.66	419.6	436.11	492.51	415.7	398.67
27		7	100.1	154	73.25	117.461	2108461	529	0.17093	102.45	107.95	103.07	103.93	102.75	116.05	82.18	83.89	103.97	114.44	119.46	115.8	115.8	115.75	122.85	115.86	109.85	100.25	91.46	109.17	114.433	5367432	1447	284.81	304.74	291.26	288.79	293.88	297.31	241.36	264.77	299.26	309.79	324.41	319.52	317.14	326.35	321.19	313.3	321.29
28		8	109.1	174	72	128.143	2481914	538	0.16475	107.22	113.79	108	113.52	105.4	117.8	114.59	107.24	129.25	117.06	119.68	122.1	119.97	126.35	132.87	114.61	103.09	124.7	93.94	116	124.84	7118226	1918	343.56	367.12	348.28	364.58	341.26	373.81	349.81	330.64	377.94	369.49	374.64	388.08	388.29	397.29	413.49	367.03	348.15
29	21		84.6	157	70	121.834	1784991	404	0.16	115.46	112.12	119.59	119.71	121.54	130.5	119.07	121.74	119.13	92.7	108.78	83.45	90.97	77.31	104.54	105.9	108.08	123.57	88.54	117.11	118.694	4365705	1231	306.45	276.35	312.29	295.74	332.93	371.14	322.01	336.81	348.92	237.29	275.43	206.44	232.06	187.19	273.92	282.15	294.06
30	22		138.7	150	53	110.134	3032527	825	0.17125	191.71	197.51	195.37	194.24	201.62	219.55	192.3	204.58	213.47	201.95	209.63	210.47	215.58	212.18	215.38	205.33	200.28	218.94	156.85	202.26	107.295	8021340	2294	526.98	509.97	524.06	499.18	553.86	649.29	522.61	581.06	617.16	589.78	599.08	616.54	621.76	629.86	636.05	612.45	595.77
31		9	128.3	164	50	128.254	3229391	841	0.17125	182.56	171.82	188.1	189.6	192.44	209.91	185.75	166.25	204.82	180.55	165.7	179.52	167.89	191.8	218.11	171.47	172.65	215.71	150.7	221.4	124.949	8559563	2404	518.03	504	516.71	504.37	538.98	624.65	513.5	512.82	570.1	519.42	499.23	507.04	475.28	539.94	630.61	483.51	491.3
32	23		95.2	171	76.8	120.568	2417557	638	0.17125	111.68	119.22	113.84	116.5	113.69	116.71	109.16	113.28	125.65	111.03	112.27	113.75	110.89	119.16	120.62	115.18	109.74	124.61	95.88	120.78	117.461	6001809	1621	304.37	327.81	308.77	318.82	305.63	330.85	303.3	292.32	337.73	311.64	318.24	318.74	313.5	330.66	339.74	331.05	326.34
33		10	135.4	166	60	119.316	3215532	687	0.17125	149.94	147.33	156.01	156.28	158.97	168.26	151.13	148.36	178.91	146.41	144.23	149.91	144.92	156.3	171.95	134.16	135.66	183.12	134.61	167.81	116.24	9156319	2356	469.56	460	479.33	466.29	498.43	551.06	461.13	470.65	557.03	470.9	454.68	481.67	459.43	509.69	563.84	454.43	423.4
34		11	73.5	175	90	118.385	1705771	551	0.17125	67.96	60.21	68.09	61.8	75.67	87.72	69.9	65.61	86.33	63.89	58.03	63.83	61.97	66.94	85.5	61.49	67.51	90.21	69.92	81.86	115.333	4383707	1199	189.75	161.28	181.7	161.26	204.58	267.88	188.74	204.68	244.37	177.05	152.72	169.4	160.16	178.88	249.31	160.36	212.87
35		12	103.1	160	81	118.694	2362690	538	0.17125	121.14	122.15	121.93	123.37	123.33	142.12	119.04	112.96	142.13	121.68	121.05	122.05	119.56	126.43	140.76	119.73	113.91	142.03	114.52	131.46	115.635	6697934	1846	378.54	380.25	383.05	385.2	391.63	438.83	381.74	346.14	434.89	382.54	381.11	387.61	380.77	399.28	442.69	376.16	348.58
36	24		98.1	175	55	128.366	2842345	748	0.17125	120.83	117.34	125.53	128.76	124.33	129.38	121.03	104.28	137.37	122.15	127.09	125.94	128.31	125.94	126.49	118.17	115.36	137.35	112.01	126.64	125.057	7048643	1995	323.94	299.24	328.75	310.97	347.96	399.79	308.31	338.38	406.18	324.33	312.47	333.51	319.75	350.61	380.12	318.35	315.81
37		13	73.5	170	60	101.747	2214310	588	0.17125	93.64	99.46	90.41	90.13	91.26	107.31	85.22	83.27	120.28	106.54	105.01	108.89	106.63	111.17	120.25	99.72	95.9	121.61	93.1	112.57	99.1249	5282641	1562	236.32	261.34	216.11	215.5	215.59	286.01	220.52	232.59	297.96	279.97	278.4	289.67	286.32	296.91	311.51	270.37	254.55
38		14	134.7	153	36.5	126.48	3301141	889	0.17125	210.62	203.58	214.25	212	221.24	252.34	222.43	211.5	236.42	214.3	204.1	221.95	219.72	228.82	245.61	218.41	211.65	228.08	199.24	243.73	123.221	8014733	2286	540.07	508.56	540.37	515.26	573.32	642.97	590.31	586.92	615.8	569.55	522.65	597.7	579.29	624.27	628.08	612.2	592.77
39	25		114.9	174	67	117.155	1832069	323	0.17125	86.19	83.19	85.78	83.89	87.88	100.31	89.24	87.63	96.27	87.97	82.8	89.6	89.03	91.4	100.6	96.98	85.13	93.11	87.16	100.11	117.155	5507459	1320	281.86	280.85	274.26	268.9	277.12	337.57	281.99	296.68	339.04	303.97	285.54	306.35	304.71	310.02	361.32	310.55	300.12
40	26		124.6	166	60	128.143	2823443	675	0.17125	154.43	155.39	159.24	162.19	161.01	180.51	151.27	144.48	170.21	150.74	154.28	155.27	159.27	154.91	167.92	150.63	146.67	177.48	141.47	167.81	124.84	7289795	2067	422.44	407.6	431.37	432.39	443.05	508.98	419.92	422.22	461.56	438.57	433.46	460.41	463.25	473.46	489.47	441.58	439.77
41	27		157.5	159	47.5	120.568	3421130	794	0.17125	176.73	183.33	169.36	163.41	174.58	227.52	136.48	153.74	229.65	226.74	224.97	239.04	244.07	240.47	243.78	223.43	226.39	180.9	181.08	218.22	117.461	8857077	2573	492.62	496.39	480.14	449.4	510.17	639.99	400.93	445.79	608.52	618.86	611.55	652.31	650.68	670.75	675.65	628.2	623.5
42		15	107.4	160	70	118.179	2189667	490	0.17125	127.41	125.84	130.6	126.01	137.04	134.55	134.3	132.37	145.1	124.67	123.79	124.28	112.83	135.75	132.41	127.56	127.67	151.37	97.41	139.76	115.133	6134541	1637	397.29	387.31	412.27	392.56	433.79	421.86	410.68	376.99	435.65	379.29	385.23	373.32	347.8	397.61	418.28	378.18	390.59
43		16	112	164	66	124.19	2884325	883	0.17125	147.93	139.1	146.83	133.47	161.33	176.71	166.4	146.13	180.77	158.69	156.11	163.84	162.38	169.61	175.61	168.44	162.2	176.98	147.61	178.6	120.989	7325953	2058	390.71	351.1	367.23	297.19	426.79	533.97	434.68	440.44	528.92	442.14	405.51	450.73	435.35	478.47	535.03	461.74	480.95
44	28		105.1	164	60	120.359	2043694	414	0.17125	102.64	97.14	107.41	105.14	111.14	108.81	103.35	100.97	108	102.16	99.84	106.38	105.01	110.12	113.1	101.97	98.06	120.19	91.05	109.34	117.257	5623342	1431	306.42	296.48	324.31	314.83	339.46	327.9	305.09	286.31	304.26	307.69	296.58	322.93	321.85	329.59	336	304.91	294.81
45	29		100	175	57	114.234	2463718	653	0.17125	108.74	104.49	112.27	105.65	119.76	123.22	103.85	110.88	143.31	111.73	112.05	115.35	112.08	119.42	114.71	114.74	105.71	141.87	101.71	135.85	111.29	6148903	1779	303.64	288.51	314.37	298.88	335.04	343.07	309.33	308.95	383.72	324.9	318.86	337.03	327.02	350.76	353.5	332.52	317.1
46		17	127.9	153.6	45.6	119.108	2579862	598	0.17125	137.88	125.32	140.39	139.49	142.23	163.26	135.09	141.19	158.53	140.99	127.8	144.6	144.29	146.94	163.89	141.56	136.03	158.82	141.33	164.61	116.038	7435241	1940	448.77	410.82	457.18	444.71	471.78	530.14	435.02	446.39	538.94	476.39	443.74	486.84	470.37	506.06	561.64	484.02	437.38
47	30		105.7	160	62	117.871	2305927	619	0.17125	101.63	103.03	104.25	100.94	108.51	114.01	106.72	105.93	107.24	89.06	95.83	85.95	83.68	90.42	102.96	101.28	96.28	115.85	96.78	122.76	114.833	5911897	1703	286.57	292.51	297.77	295.49	307.2	314.37	306.37	276.64	293.5	256.02	279.07	245.34	243.01	254.54	296.48	286.8	288.13
48	31		133.7	154	61	126.151	2308264	504	0.17125	131.87	132.58	134.86	137.1	135.04	147.42	129.55	126.55	143.36	101.01	113.05	95.34	108.54	80.99	96.14	104.62	101.29	167.79	96.54	138.73	122.899	6093517	1644	360.26	332.34	366.33	343.62	390.33	443.87	332.44	401.15	315.17	289.57	296.62	273.46	311.05	234.78	323.74	290.17	282.21
49	32		126.7	164	45	119.316	3297902	892	0.17125	165.73	164.95	174.51	176.49	176.32	177.64	172.95	166.22	193.08	164.75	169.77	172.62	175.87	174.11	173.2	175.76	166.36	204.67	147.59	181.27	116.24	8470324	2381	476.48	476.55	499	493.44	514.64	540.67	483.22	500.68	542.62	450.5	478.85	450	455.6	454.19	510.55	454.37	495.57
50	33		118.3	153	69.1	120.359	2417129	650	0.17125	106.96	115.47	88.76	67.08	109.89	185.05	73.7	88.5	170.25	168.45	159.27	176.25	162.61	191.58	199.85	183.38	153.81	117.16	115.18	145.58	117.257	5981565	1865	288.01	308.16	242.14	176.09	304.21	497.64	205.63	233.68	431.28	446.08	428.01	471.48	450.83	499.54	523.96	474	414.75
51	34		183.9	142	40	119.732	3482847	928	0.17125	237.55	232.01	230.87	231.95	229.41	285.77	240.5	219.48	288.73	231.93	227.18	226.94	220.05	235.65	269.48	233.91	229.31	288	232.79	278.36	116.646	9474156	2728	687.83	697.67	667.35	657.98	673.48	834.74	703.13	599.6	806.5	684.76	693.84	666.33	649.24	684.68	784.16	705.4	618.93
52	35		116.6	166	67.8	121.622	2549950	605	0.17125	127.95	127.45	131.09	132.25	132.47	139.37	136.25	129.35	133.74	126.4	125.52	129.54	129.77	132.13	139.5	129.7	124.48	138.82	95.06	131.92	118.488	6697382	1764	372.8	374.66	388.19	393.64	393	414.65	378.59	372.45	386.01	341.73	340.14	342.4	337.37	354.41	391.89	346.81	362.26
53	36		118.5	166	68	118.797	3027599	834	0.17125	146.48	147.9	150.02	152.74	151.14	162.37	134.15	136.39	163.6	147.03	141.72	147.53	146.75	150.02	175.95	129.86	131.26	166.2	127.21	158.04	115.736	7531365	2074	396.69	393.44	407.93	411.72	414.31	463.51	364.44	371.6	456.22	409.48	402.22	412.51	405.55	421.77	486.11	360.01	364.24
54	37		117.4	167	53	127.364	2953044	750	0.17125	166.02	161.4	171.6	171.55	175.46	191.08	171.91	173.23	190.03	168.42	165.1	172.02	169.07	177.68	186.98	173.17	171.44	191.83	152.66	176.54	124.082	7133008	2049	419.5	389.29	440.46	443.9	449.74	502.15	412.91	454.22	496.28	427.59	393.31	444.36	427.27	467.85	497.89	455.05	443.14
55		18	119.8	158.9	61.5	127.475	2994607	822	0.17125	170.88	170.41	177.38	176.42	179.74	182.42	176.59	166.19	170.72	153.39	160.19	146.44	142.4	148.55	168.07	157.77	136.32	196.33	143.47	167.69	124.19	7327075	2107	475.17	482.23	499.68	492.08	515	489.01	491.5	438.08	460.04	412.55	457.09	378.49	346.18	401.74	489.25	429.67	436.21
56	38		186.8	155	51	115.736	4245157	1030	0.17125	287.91	294.64	289.34	291.82	292.8	325.43	290.43	287.94	289.75	297.4	303.09	301.56	304.38	305.92	338.63	301.49	279.4	289.44	244.64	276.17	112.753	10686200	2896	744.6	749.79	748.56	746.05	767.11	845.73	771.7	753.05	767.91	768.43	781.59	773.08	764.36	797.49	881.43	775.32	758.49
57		19	108.5	171	68.5	125.931	2944556	766	0.17125	160.75	152.88	166.37	166.19	168.91	181.71	164.09	143.83	151.69	147.34	134.08	150.96	144.7	158.68	173	153.29	139.84	158.02	139.39	160.94	122.686	6923253	1969	398.44	378.88	413.89	414.74	421.71	448.06	421.28	379.83	405.06	349.72	311.06	349.36	326.12	375.17	435.16	384.57	390.68
58	39		178.4	165	53	120.149	2636538	463	0.17125	144.43	132.66	150.14	146.25	156.46	175.97	146.08	149.54	168.81	131.49	126.92	125.22	130.33	120.76	175.79	136.71	138.76	170.64	146.18	170.3	117.053	7949187	1875	509.99	474.44	529.72	515.59	554.29	608.14	542.01	545.03	565.12	420.48	389.63	382.35	393.23	369.81	610.97	440.01	458.42
59	40		122.2	157	62	128.478	3362320	956	0.17125	200.79	198.14	208.85	210.74	212.39	221.74	202.9	211.96	207.32	177.51	195.9	158.91	162.49	151.32	221.78	172.83	185.12	209.48	182.11	205.58	125.166	7541028	2345	511.87	486.5	541.66	528.99	568.68	573.07	506.01	516.8	519.83	413.48	463.02	345.76	353.9	323.35	541.5	413.8	455.05
60		20	143	154	48	116.139	3238224	806	0.17125	205.44	200.4	212.08	212.38	215.79	237.98	205.19	184.33	232.13	206.92	207.49	212.69	221.62	209.14	238.19	199.89	206.74	231.03	179.92	221.32	113.146	7887195	2218	537.64	522.04	556.47	544.89	579.12	626.82	531.2	564.98	657.61	539.72	549.13	554.89	583.41	545.23	601.29	551.92	553.46
61	41		144.1	162	56	117.973	3856987	942	0.17125	224.14	218.9	234.34	239.78	235.84	249.41	226.53	221.1	195.49	215.34	198.29	222.57	217.43	232.05	265.71	189.46	192.69	254.55	185.77	220.96	114.933	10173215	3028	642.1	628.39	676.53	680.06	690.25	724.81	663.42	622.51	593.1	626.75	604.36	665.53	643.19	701.5	739.65	501.41	559.78
62	42		109.7	162	67	127.253	2690371	701	0.17125	156.17	163.23	161.44	161.55	163.34	163.02	157.1	138.59	141.04	136.41	148.85	133.37	134.79	131.27	154.75	129.72	114.75	162.45	133.22	142	123.974	6870736	1980	440.28	455.27	456.67	455.21	465.11	468.83	462.1	395.08	406.08	356.11	431.2	314.63	310.96	308.48	421.4	366.87	347.73
63		21	100.9	168	61	116.951	3290357	1012	0.17125	118.97	119.3	121.71	122.81	123.69	134.72	116.79	115.55	150.11	107.71	113.2	105.77	101.67	110.83	124.2	106.91	99.87	165.19	114.81	157.95	113.937	7656389	2370	335.37	332.43	343.59	343.59	351.29	388.09	337.58	305.7	401.67	302.76	313.77	301.24	290.12	315.84	358.3	287.24	267.27
64	43		109.8	162	62	119.523	2937944	762	0.17125	144.86	149.1	146.25	150.35	145.52	154.01	152.68	150.64	153.31	147.16	150.59	149.05	151.45	150.28	152.76	153.54	145.62	172.85	108.86	159.71	116.443	7088989	2106	394.79	419.03	406.13	414.26	407.14	414.6	414.2	417.6	400.53	401.48	421.25	416.51	421.72	421.62	410.14	428.66	407.39
65	44		153.3	155	47.4	125.603	1961560	404	0.17125	92.31	110.44	86.96	105.25	70.84	77.03	115.61	76.35	132.28	124.56	117.34	128.45	124.89	131.32	130.33	127.31	129.8	128.64	107.85	132.76	122.366	5144920	1509	272.56	338.51	249.88	302.49	204.83	233.2	337.44	222.96	397.12	368.41	355.8	378.76	373.41	385.52	385.37	393.27	391.79
66	45		135.3	153	48	128.814	3544814	964	0.17125	201.49	205.59	207.34	211.72	207.77	218.55	200.28	193.93	240.98	213.76	213.49	223.83	217.08	235.09	234.04	209.76	191.88	245.5	183.29	245.66	125.494	8641681	2613	510.86	548.45	494.66	498.74	496.38	590.02	520.59	493.66	623.62	587.09	591.54	617.79	607.53	644.92	643.98	585.93	552.34
67	46		162.6	159	47.5	118.282	3415478	783	0.17125	170.34	174.74	166.33	157.71	174.08	222.86	99.33	168.35	219.68	217.83	211.62	226.7	226.94	230.39	247	224.14	219.71	174.92	177.81	213.59	115.233	8235339	2399	436.3	433.2	430.85	389.23	469.15	575.23	262.72	443.24	566.51	557.26	542.66	585.82	585.28	602.13	633.06	555.76	568.03
68	47		124.7	156	55	116.951	3052012	742	0.17125	185.23	184.02	193.34	197.27	194.78	215.99	171.61	175.05	172.13	172.64	172.85	172.28	171.96	176.79	210.48	161.16	168.25	188.23	167.66	192.26	113.937	7481057	2028	488.16	474.12	510.59	520.33	517.76	572.8	463.67	474.96	482.66	440.04	449.21	428.31	426.9	440.44	557.46	408.79	448.23
69	48		126.1	161.8	50.1	128.814	2859303	662	0.17125	151.23	136.46	148.71	135.51	160.81	203.11	132.78	134.83	170.39	170.22	158.19	175.89	169.64	183.59	203.17	158.13	167.45	138.21	139.46	162.62	125.494	7773262	2111	448.36	428.83	435.76	396.77	471.35	587.4	387.04	422.18	492.5	514.78	480.24	530.13	507.34	559.07	614.33	491.87	500.51
70	49		98.7	184	80	117.666	2480673	613	0.17125	110.33	97.87	116.69	113.54	121.4	116.54	112.39	110.09	130.58	118.14	120.65	120.86	122.8	120.92	120.06	125.35	118.02	131.33	115.24	130.8	114.633	5689873	1656	271.92	231.84	285.84	280.09	294.71	298.77	287.69	288.95	320.02	290.88	301.3	298.41	314.51	287.65	307.36	299.08	305.15
71	50		152.9	171	64	128.814	2816775	578	0.17125	142.19	135.82	148.23	144.3	155.78	163.38	140.33	134.12	143.23	121.74	119.76	112.5	69.57	145.18	164.36	116.17	117.42	140.23	120.61	146.87	125.384	8095639	2105	445.48	425.82	466.82	458.46	487.04	514.53	448.82	451.75	425.06	386.2	380.23	359.03	218.12	471.59	513.19	372.97	381.99
72	51		141	170	70	116.139	2691630	633	0.17125	126.03	111.28	126.87	122.2	131.19	157.05	113.48	111.12	152.39	130.73	101.14	128.01	123.22	132.21	189.45	120.49	131.09	144.31	108.63	149.32	113.146	6636813	1757	339.94	303.24	344.15	328.81	360.69	416.32	310.74	300.23	378.55	355.23	280.91	360.26	351.8	369.16	485.41	331.05	359.81
73	52		139.7	158	55	119.836	2299720	547	0.17548	133.83	128.11	134.69	133.73	139.8	161.43	135.84	128.9	139.03	143.04	141.69	147.67	147.54	150.93	162.29	137.83	140.48	129.88	99.14	135.98	116.747	6204161	1692	365.42	336.91	355.65	349.95	369.93	470.88	342.93	355.37	392.57	439.95	429.69	459.74	462.61	468.18	497.8	431.2	410.82
74	53		131	161	60	115.937	3203860	690	0.17548	191.07	198.22	199.77	205.85	198.51	202.79	195.73	182.08	201.34	186.86	199.42	192.86	197.91	192.79	199.65	190.88	181.89	200.29	157.64	184.17	112.949	8227972	2384	541.77	518.39	565.1	559.25	583.69	631.86	582.61	533.54	560.86	490.69	508.85	481.53	478.26	493.1	601.4	493.29	521.61
75	54		135.6	145	42	113.837	3126244	719	0.17548	172.58	183.47	172.55	175.23	175.38	192.27	162.32	173.21	206.76	195.26	201.75	200.83	197.02	207.99	201.67	205.51	185.07	196.2	165.44	202.19	110.903	7639087	2146	419.96	420.47	398.79	390.9	416.11	550.17	365.72	455.18	544.88	535.49	522.36	562.08	551.95	586.54	580.35	569.56	519.31
76	55		115.8	163.7	77.8	124.406	2693570	659	0.17548	125.35	127.95	125.26	125.86	126.39	147.53	123.49	112.04	135.17	127.92	127.28	129.83	126.13	134.52	148.36	121.8	119.28	130.14	93	129.42	121.2	6862991	2000	351.84	360.46	361.84	362.61	367.79	398.19	361.49	311.96	343.31	359.85	359.91	373.78	370.28	382.36	412.69	347.73	348.81
77	56		143.9	157	43	113.738	2647530	577	0.17548	142.9	157.15	141.88	151.66	136.99	156.01	150.16	145.48	146.16	146.67	152.34	150.07	154.12	150.23	160.81	151.35	152.76	158.57	124.66	150.11	110.807	6773013	1838	373.63	440.7	341.73	362.79	329.73	450.27	372.56	413.27	409.94	420	451.5	431.96	445.58	433.08	456.42	421.24	420.15
78	57		111.8	155	51	117.359	2518552	591	0.17548	133.03	133.9	131.15	128.82	134.59	163.9	124.18	145.79	166.67	128.61	128.31	126.44	117.74	135.26	155.85	120.83	130.35	170.33	106.04	163.14	114.334	6421477	1898	376.98	354.48	373.15	361.57	388.56	490.38	352.97	407.46	500.46	371.81	362.21	361.91	336.05	390.04	475.78	356.95	379.4
79	58		99.4	172	80	127.032	1816685	440	0.17548	87.47	81.79	89.37	90.02	90.4	102.06	90.93	89.28	110.94	85.65	83.71	84.86	85.87	85.36	97.54	92.13	83.95	116.34	78.68	105.75	123.758	5113728	1325	254.71	240.67	259.57	256.84	264.55	297.03	257.85	246.75	321.04	250.53	246.25	252.71	252.65	254.55	289.86	258.18	250.25
80	59		85.1	170	60	117.257	2766958	741	0.17548	113.96	124.95	107.96	108.22	108.51	135.15	98.09	102.36	151.92	130.03	128.4	132.78	131.33	135.36	145.05	130.67	115.85	157.24	119.18	142.73	114.234	6352058	2004	263.79	307	227.39	235.47	216.55	328.63	262.63	267.45	359.83	328.68	325.63	343.22	336.12	354.25	361.43	319.79	296.71
81		22	113.5	162	69	126.26	2725157	655	0.17548	134.25	143.92	140.06	147.47	138.69	145.93	143.83	122.88	134.67	132.62	139.88	137.04	142.42	134.3	141.86	137.49	126.41	138.2	131.84	155.33	123.006	7347735	2085	392.25	427.93	405.44	426.87	404.34	426.73	405.88	382.32	400.33	390.71	425.23	403.23	420.48	399.08	421.17	398.73	372.46
82	60		101.8	162.2	52.6	110.518	2458957	592	0.17548	123.23	122.63	129.04	130.06	130.74	139.65	117.77	114.71	130.48	119.96	122.76	124.54	123.67	127.32	134.89	102.76	108.04	141.95	106.37	137.22	107.67	6564932	1843	371.4	378.75	384.82	389	389.25	411.52	365.05	359.64	369.53	354.78	378.64	360.13	359.95	367.28	398.7	311.81	369.48
83	61		120.9	151	50	112.949	3179721	760	0.17548	180.26	182.17	182.32	183.94	183.84	209.67	166.16	170.83	182.98	178.62	182.48	179.33	181.02	178.56	207.72	168.2	164.53	187.65	149.64	176.8	110.038	7952393	2208	504.35	516.21	509.61	513.21	515.22	572.49	487.86	461.43	487.96	496.36	511.56	500.28	503.57	501.54	569.5	465.81	438.99
84	62		137	165	50	127.586	2639264	592	0.17548	153.5	156.18	157.17	159.51	158.08	165.46	161.71	150.95	201.48	156.08	158.08	158.61	159.24	161.73	168.46	161.97	152.45	197.41	138.41	188.09	124.298	6992204	1852	428.42	421.05	431.36	432.21	443.2	485.09	427.9	438.92	530.43	461.03	462.8	472.51	479.25	482.51	502.23	481.23	444.48
85	63		180	140	45	126.48	2890973	741	0.17548	158.85	150.42	160.63	161.76	165.39	209.72	142.08	140.16	192.59	166.89	160.68	169.77	171.07	172.7	201.45	161.62	147.69	175.16	141.28	181.25	123.221	8234615	2196	464.07	455.84	445.24	442.67	458.72	658.86	410.57	459.32	651.3	548.4	548.24	561.84	569.65	568.95	642.9	523.98	514.2
86		23	100.9	163	65	125.931	1896462	464	0.17548	84.23	77.92	87.04	81.1	93.51	97.37	89.08	86.5	110.01	89.93	85.38	95.18	95.2	96.6	101.1	89.88	93.24	103.18	73.85	94.38	122.686	4882112	1333	246.72	224.28	255.35	238.8	275.49	287.94	251.34	250.46	306.19	269.67	259.21	283.22	285.91	288.65	296.14	276.75	286.62
87	64		153.7	156.2	48.8	127.475	3429519	853	0.17548	192.5	189.97	203.95	200.38	211.44	204.2	195.42	197.68	227.27	187.71	191.36	193.05	193.79	196.61	204.54	192.08	186.68	232.75	167.86	225.04	124.19	9475588	2689	591.09	591.63	625.46	623.82	645.79	656.66	598.87	588.95	615.14	582.4	587.1	604.01	601.78	621.65	638.1	614.14	589.37
88	65		127.2	167	64	115.736	3233502	726	0.17548	164.44	164.99	166.96	164.72	172.21	192.69	161.68	171.01	175.81	170.16	171.63	174.85	177.71	176.17	196.01	168.84	159.61	181.03	151.29	180.44	112.753	8277647	2357	442.96	436.53	448.12	434.13	469.45	523.16	446.06	463.34	436.26	456.01	460.64	462.63	462.73	474.06	550.09	471.94	418.36
89	66		115.8	166	69	115.434	2765740	601	0.17548	135.53	134.35	137.3	138	139.32	152.89	134.01	136.18	137.84	131.55	135.38	132.81	132.54	134.18	141.56	128.13	129.93	149.88	107.08	139.5	112.459	7494575	2062	411	415.21	420.8	420.8	427.6	450.27	424.37	388.51	417.36	401.08	417.37	408.75	402.21	419.31	435.33	402.01	406.94
90	67		134.1	160	60	118.179	2960809	750	0.17548	148.17	148.56	150.44	149.31	153.39	167.82	145.76	140.79	165.06	142.26	142.63	141.71	135.07	147.71	157.03	133.85	128.65	175.09	140.32	181.93	115.133	7707021	2337	438.86	453.78	451.25	442.26	467.33	481.31	427.4	398.86	463.3	424.57	435.19	426.28	405.84	447.25	482.43	382.39	398.3
91	68		105.8	155	58	127.253	3015586	769	0.17548	167.5	172.64	176.82	180.74	179.09	179.12	164.78	159.25	175.57	165.62	168.73	170.79	172.54	174.04	187.23	159.25	162.37	178.89	150.17	184.35	123.974	8055044	2287	475	490.69	495.94	511.54	499.55	513.05	469.09	442.63	484.83	470.22	476.22	488.62	498.46	497.31	535.44	462.14	464.19
92	69		121.3	164	58	117.973	2917630	668	0.17548	176.34	175.34	176.77	173.25	183.41	202.72	172.82	180.49	191.33	185.43	177.76	194.23	188.53	204.65	201.7	189.56	175	194.72	149.21	185.08	114.933	7285129	2105	453.43	450.29	452.99	421.57	488.32	540.22	433.07	470.56	510.25	504.94	483.47	531.69	519.15	558.46	542.2	514.09	483.71
93	70		103.7	158.6	62.3	124.514	3885535	1085	0.17548	200.96	192.87	206.86	211.3	209.97	243.93	204.71	195.1	215.88	199.4	196.12	206.67	207.5	211	229.62	192.11	189.14	229.74	175.64	212.62	121.305	8824203	2617	489.52	473.43	498.19	491.23	518.44	589.07	485.34	468.64	487.49	481.1	466.58	494.65	489.37	509.58	559.99	474.68	482.99
94	71		156.1	145	51	116.342	3042837	710	0.17548	160.85	155.88	167.84	164.15	175.59	188.32	160	150.43	174.61	165.97	166.05	173.27	167.28	182.81	189.42	154.75	152.73	181.44	144.55	179.62	113.343	8983927	2334	516.58	533.58	530.65	527.44	547.04	604.82	499.54	495.6	567.97	564.99	556.61	592.77	576.53	623.29	652.41	550.48	521.76
95	72		122	153	56	118.076	2412413	610	0.17548	136.74	135.68	141.59	143.14	143.71	151.73	136.96	138.8	137.99	139.61	141.11	143.65	141.22	149.58	157.38	142.66	131.72	145.07	121.44	135.75	115.033	6508426	1747	408.77	408.6	421.96	424.76	431.6	471.9	413.47	373.57	428.71	421.26	420.55	442.59	438.04	460.95	460.34	429.8	382.86
96	73		116.6	150	56	119.523	2988662	796	0.17548	175.55	170.19	180.16	181.77	183.88	191.06	181.24	171.31	159.67	156.86	157.73	153.72	147.61	159.48	187.4	117.49	153.96	175.62	128.37	156.09	116.443	7581468	2113	500.39	480.09	521.79	520.12	540.62	569.29	514.8	495.93	480.14	393.81	426.78	351.1	327.23	371.67	540.38	294.45	394.91
97	74		143.9	150	55.5	128.366	3200724	825	0.17548	175.38	153.33	182.54	164.36	199.18	175.65	185.23	181.35	216.78	185.69	168.01	192.54	179.81	208.23	213.99	175.33	189.39	192.54	172.46	205.12	125.057	7924178	2246	470.35	462.53	475.44	451.32	492.53	440.83	530.42	512.97	555.47	534.15	504.04	552.88	514.58	602.43	623.43	539.11	560.02
98	75		124.3	155	63	120.463	2664621	641	0.17548	131.23	140.42	126.3	132.4	122.46	149.78	135.12	131.92	132.71	139.75	137.86	141.42	144.42	140.52	155.73	129.29	137.2	156.74	115.04	145.41	117.359	6484201	1807	323.67	363.64	288.46	294.03	281.87	391.22	331.32	337.15	418.79	386.27	366.82	398.27	387.59	409.58	429.36	393.24	391.66
99	76		63.6	172	73	123.328	1223343	272	0.17548	59.52	58.82	62.25	61.32	64.9	62.57	62.67	57.58	67.33	60.19	59.42	60.72	58.6	63.23	68.53	63.45	64.06	68.42	51.94	65.97	120.149	4627144	1018	249.66	245.86	261.02	257.48	269.42	273.97	245.51	245.28	277.5	263.49	263.48	269.77	264.32	280.06	300.62	261.66	259.56
100		24	125.1	168	55	127.92	2402839	621	0.17548	138.48	140.53	138.88	137.18	140.82	158.94	134.17	130.94	137.08	139.45	142.33	140	140.99	139.74	155.85	135.27	128.04	141.66	112.24	144.61	124.623	5850780	1674	347.24	338.68	343.45	328.14	357.81	437.82	314.69	311.09	369.51	358.25	339.09	364.56	359.5	374.97	441.27	354.22	329.32
101		25	109.6	165.4	52.6	122.686	3062677	835	0.17548	139.03	132.51	141.24	136.02	148.99	169.29	130.77	121.93	176.45	140.57	133.24	144.19	139.33	151.19	169.46	128.34	124.49	181.6	128.21	172.32	119.419	7929891	2482	404.55	405.35	407.49	397.66	428.58	493.82	367.69	357.84	473.33	413.53	395.91	429.64	419.73	450.6	505.88	361.81	380.81
102	77		110.7	159.1	57.9	118.179	2389701	642	0.17548	109.18	108.59	109.48	107.6	112.2	124.73	103.83	101.71	136.39	111.18	107.48	111.64	111.98	111.18	126.7	100.16	105.76	136.23	96.15	122.81	115.133	6075066	1717	313.6	311	318.46	314.13	326.35	361.54	295.28	298.42	389.63	316.88	317.01	322.87	319.42	327.45	354.54	300.75	306.06
103	78		106.9	156	49	120.149	2692874	691	0.17548	132.5	129.46	134.84	135.29	137.31	150.54	137.85	127.67	168.7	138.06	133.7	141.84	139.71	146.86	151.67	138.1	145.72	160.89	134.49	168.48	117.053	6674267	1963	334.36	315.18	333.88	332.29	344.08	415.85	326.3	372.88	464.75	391.05	361.99	413.8	412.95	427.22	436.44	394.61	406.57
104	79		90.5	174	70	119.732	1719259	375	0.17548	84.62	88.63	87.1	91.18	85.86	92.68	84.16	76.59	89.38	83.43	87.42	87.15	86.09	90.61	87.67	82.88	80.63	84.2	71.78	87.86	116.646	4604813	1281	250.42	255.37	261.33	270.84	260.54	276.49	252.84	238.95	266.98	240.62	248.88	250.7	246.67	261.28	271.12	241.73	248.88
105		26	67.6	181	96.5	128.254	1938046	473	0.17548	82.36	84.73	83.64	88.57	80.83	94.4	81.48	71.53	81.97	83.83	88.42	86.82	87.92	87.34	92.54	79.02	76.84	76.95	72.86	77.75	124.949	4797317	1453	207.87	202.21	202.96	203.36	204.64	265.16	196.82	197.72	237.25	239.95	238.16	248	243.61	254.96	273.81	232.25	208.09
106	80		118.9	163	55	127.808	2046694	550	0.17548	111.27	113.36	110.35	110.69	109.83	131.97	98.28	92.16	121.07	108.57	109.81	109.29	107.32	111.92	124.16	95.43	98.81	128.58	97.85	125.81	124.514	5188040	1531	310.09	300.25	307.33	294.37	318.68	401.32	290.02	295.31	351.94	281.37	265.1	273.04	263.63	284.06	371.61	270.25	280.32
107	81		104.5	167	54	124.84	2756247	741	0.17548	142.85	140.01	147.31	145.79	152.07	171.26	144.02	148.67	170.27	144.4	136.79	148.07	142.41	157.03	163.63	149.28	153.02	183.99	141.52	168.89	121.305	6844917	2023	379.31	352.73	389.75	376.92	410.45	469.4	376.27	418.98	475.9	391.14	372.56	399.27	368.62	432.93	472.61	389.8	424.36
108	82		142.2	154	50	118.488	2776998	574	0.17548	140.95	140.94	146.29	141.9	153.48	158.2	132.97	126.25	156.69	141.94	145.21	145.63	146.5	149.19	157.52	139.29	131.52	156.04	111.47	153.23	115.434	7323762	1890	403.86	386.06	409.22	387.37	436.17	485.54	376.3	410.08	427.16	410.55	410.6	416.41	415.68	425.96	479.26	390.67	423.16
109		27	132.6	163	53.6	126.48	3172805	726	0.17548	124.05	122.01	120.65	108.66	131.51	155.4	108.47	105.01	162.83	135.22	131.81	137.8	133.59	142.23	153.82	134.2	132.97	135.78	116.9	153.75	123.221	8010841	2147	350.59	357.88	339.04	310.08	363.84	433.54	270.86	279.8	451.35	384	379	400.44	405.44	401.84	410.25	381.04	375.59
110	83		98.1	159	58	118.797	2735043	776	0.17548	156.53	165.36	153.46	153.05	158.7	185.25	176.52	159.58	174.35	165.85	165.62	168.34	166.1	171.84	180.52	184.07	180.47	175.71	141.1	172.31	115.736	6393325	1954	394.11	404.65	387.6	381.11	405.69	469.86	436.39	430.53	435.3	416.13	400.35	425.56	419.14	439.74	469.7	459.59	456.94
111	84		124.2	162	64	128.701	2501431	633	0.17548	133.22	129.53	136.93	138.73	137.67	144.78	134.31	129.75	135.77	134.85	129.87	141.16	140.34	145.05	142.86	136.23	137.76	136.28	122.47	135.03	125.384	6483563	1711	356.86	349.37	364.81	371.03	365.89	403.85	362.39	343.39	384.89	389.31	385.08	408.61	402.52	423.32	416.61	400.72	360.47
112	85		176.3	154	55	121.094	4064892	829	0.17548	258.61	267.96	261.14	266.34	260.92	280.29	273	277.13	282.72	262.76	275.33	267.13	273.17	268.57	286.31	278.48	286.64	278.55	226.43	271.11	117.973	10455373	2816	682.09	704.38	672.41	666.57	694.42	791.08	713.46	738.27	758.76	713.42	735.23	714.82	692.44	747.46	821.75	735.4	765
113	86		173.3	153	47	127.253	3391025	908	0.17548	188.49	179.53	199.91	199.06	206.05	217.15	178.95	177.96	159.02	136.38	158.59	118.42	134.75	102.09	184.9	90.81	97.31	213.6	160.1	201.87	123.974	9115251	2605	569.64	552.29	601.02	592.52	625.33	669.99	536.67	524.55	505.15	420.94	492.09	379.19	430.55	329.62	563.96	288.44	287.36
114	87		84.2	149	59	120.568	2077501	558	0.17548	119	121.12	120.92	121.42	122.21	131.36	127.94	126.6	125.78	116.85	122.18	118.1	119.62	118.72	126.46	121.6	125.36	133.47	113.96	121.22	117.461	6261758	1900	409.47	421.55	419.14	420.94	426.05	450.62	449.06	429.8	421.46	384.81	412.26	375.83	376.33	378.75	434.39	400.75	404.01
115		28	83	163	67	114.334	1552185	330	0.17548	62.11	53.59	57.3	49.01	64.34	85.79	61.94	77.76	96.92	83.33	79.65	88.58	89.35	89.68	90.62	90.25	87.29	88.44	59.61	85.49	111.387	4077858	1234	169.34	140.71	156.73	134.52	175.98	233.25	163.76	218.28	267.65	244.17	229.24	259.97	261.96	263.19	263.09	274.69	261.82
116	88		103.5	160	67	120.463	1690537	375	0.17548	82.47	83.79	85.4	87.45	85.31	86.28	92.57	85.09	94.19	82.13	83.04	84.95	87.29	84.67	86.52	85.62	79.35	98.78	82.96	89.86	117.359	4631344	1153	256.13	258.11	267.43	272.02	269.45	273.35	268.6	270.14	275.48	258.08	256.94	268.68	274.19	270.33	274.6	271.29	261.74
117	89		111.3	162	71	125.712	2758604	710	0.17548	139.51	141.36	144.71	146.57	144.97	154.12	131.66	123.02	140.76	139.16	145.25	140.07	140.45	141.49	156.09	134.27	133.79	147.18	112.01	142.3	122.472	7165004	2060	389.4	397.46	405.94	411.12	406.58	423.7	361.05	342.08	375.79	385.04	398.89	396.04	397.86	397.46	432.73	357.88	349.98
118	90		182.6	154	49	126.48	3851130	918	0.17548	243.22	234.01	253.2	253.44	259.94	278.3	258.22	232.05	280.27	247.56	242.13	253.95	267.47	247.6	287.49	256.29	237.64	286.76	235.51	274.48	123.221	9424481	2525	618.39	601.02	641.51	648.66	652.36	701.58	644.45	639.83	794.88	629.32	623.75	649.71	683.88	635.29	702.73	647.91	637.04
119	91		127.7	160	60	123.113	3554337	910	0.17548	178.23	171.88	184.71	179.88	191.53	212.5	171.92	168.23	176.29	163.02	153.63	159.86	133.51	187.3	213.75	164.88	153.17	188.19	157.02	178.82	119.94	8359306	2456	446.15	402.44	462.89	452.7	482.01	535.05	464.08	452.72	464.62	403.03	357.83	390.9	330.38	455.35	562.53	412.83	432.13
120	92		121	150	57	126.26	2746143	681	0.17548	152.71	151.48	156.33	154.24	162.27	170.08	156.99	140.88	146.79	137.85	132.86	137.85	127.86	147.57	172.41	101.05	120.97	168.6	114.94	148.77	123.006	6979363	1906	446.25	437.45	460.14	451.98	478.69	506.88	453.75	442.04	410.81	350.6	392.36	293.75	279.73	303.87	495.44	280.6	376.48
121	93		135.8	162	69	127.253	2824100	641	0.17548	140.15	137.89	141.92	142.68	144.5	158.95	142.12	148.26	150.41	148.02	138.56	152.91	150.72	158.76	177.54	144.36	150.99	163.74	127.9	149	123.974	7516368	2139	378.59	333.54	380.53	376.32	392.76	483.27	375.58	427.54	450.13	426.01	364.4	458.98	449.25	484.42	517.91	429.03	445.77
122	94		137	149.5	51.75	121.622	3649952	891	0.17548	207.11	193.22	215.85	207.41	227.56	233.49	201.22	205.77	218.94	196.26	182.56	202.92	198.26	211.89	226.53	189.06	202.91	223.61	179.06	220.97	118.488	9198006	2671	590.01	538.13	626.82	604.33	661.61	665.1	577.04	558.93	573.77	510.48	481.87	511.8	499.48	535.88	616.03	500.05	553.43
123	95		144.2	154	51	126.37	2441796	497	0.17548	112.22	101.28	115.44	111.5	120.28	137.31	106.75	118.02	135.05	108.94	101.45	110.57	105.65	116.75	134.56	100.77	104.96	137.36	100.07	130.63	123.113	6943032	1791	349.84	319.22	366.09	359.79	379.16	423.06	334.49	333.55	390.63	341.23	320.89	349.87	340.59	366.48	418.71	320.71	345.94
124		29	91.8	166	70	118.076	2974682	712	0.17548	134.53	126.79	137.24	133.66	143.1	169.35	130.46	124.25	151.04	136.1	126.17	140.56	137.6	147.04	168.95	121.72	122.04	154.55	110.44	161.42	115.033	6690616	1992	325.15	312.93	330.46	321.16	345.45	420.94	311.55	287.58	370.17	333.05	313.05	345.7	334.58	364.72	407.95	312.13	306.65
125	96		94.9	174	70	113.639	1729302	310	0.17548	77.84	85.54	80.33	82.96	79.97	80.37	77.89	71.37	79.96	76.95	81.4	81.18	82.53	82.56	80.9	75.46	68.51	80.49	62.15	83.68	110.711	4720479	1205	235.16	248.35	247.44	254.22	250.36	256.16	230.63	214.71	253.27	230.96	246.43	241.06	239.89	248.7	248.13	225.5	212.39
126	97		194.1	155	40	122.153	4047086	978	0.17548	235.38	239.63	243.42	242.88	248.4	259.68	224	232.59	321.92	216.14	227.91	221.17	236.74	218.73	247.09	223.67	217.9	338.86	215.49	319.41	119.004	10816205	2954	704.88	699.64	744.77	749.12	763.84	774.77	693.27	654.95	874.21	627.54	658.93	637.1	679.23	636.96	752.46	652.24	616.02
127	98		130.7	163.5	64.3	120.359	3135760	825	0.17548	151.54	145.79	155.69	156.92	155.07	173.8	141.42	139.25	171.19	151.29	148.58	154.83	157.43	153.38	167.8	140.19	128.31	173.54	146.62	164.11	117.257	7986200	2175	429.17	418.03	446.6	451.64	449.39	484.57	410.82	361.64	445.56	394.81	378.77	401.91	407.08	402.75	478.59	359.34	347.6
128	99		151.6	161	48.5	128.478	3644673	999	0.17548	215.26	211.43	212.13	212.01	216.85	270.51	207.15	214.56	244.84	219.9	216.19	221.3	214.96	230.78	263.07	199.39	229.48	251.41	201.32	240.85	125.166	9209494	2607	577.49	589.56	557.4	550.34	573.23	727.71	547.14	638.32	660.38	588.18	584.31	581.37	572.62	601.82	725.44	540.93	641.43
129	100		122	170	62	128.366	3213676	797	0.17548	144.61	152.79	149.11	153.91	148.75	155.49	148.6	142.1	164.68	145.66	147.86	150.42	151.79	152.1	159.04	147.35	143.56	166.03	146.78	157.56	125.057	7374160	2163	362.96	382.55	371.73	379.06	373.13	388.95	372.38	353.55	414.86	367.35	378.36	380.08	383.52	387.26	409.78	368.59	369.44
130		30	142.6	155	56	122.686	3909553	1036	0.17548	225.52	228.86	232.84	230.46	240.15	255.69	217.66	225.18	239.54	223.3	229.27	224.5	222.29	230.94	260.37	210.89	214.24	237.73	198.76	232.3	119.523	9042321	2708	559.27	559.79	578.19	574.1	594.3	631.67	532.51	546.71	586.45	538.13	551.82	539.16	527.86	561.31	626.22	499.95	524.06
131	101		93.9	185.5	77.3	117.257	2094448	499	0.17548	89.62	84.56	89.68	89.26	92.04	104.12	96.75	96.95	95.91	99.46	97.8	102.99	105.55	103.7	112.13	102.13	93.11	88.07	78.83	99.31	114.135	4908860	1378	220.85	205.26	221.14	208.23	235.95	255.15	240.5	256.88	294.77	253.89	261.95	259.46	261.68	263.45	284.5	264.02	256.54
132		31	99.4	170	60	127.364	2594598	668	0.17548	112.93	111.83	111.35	108.29	115.63	131.61	113.5	117.06	138.97	120.76	116.9	121.88	114.31	129.06	134.58	120.34	131.91	130.79	101.29	139.58	123.974	6218343	1875	290.59	261.89	279.72	258.36	305	379.35	286.53	313.15	358.03	319.69	288.15	321.34	291.35	349.7	386.68	299.57	343.84
133	102		108.5	158	59	116.849	2831309	665	0.17548	134.47	135.06	141.56	142.96	144.08	145.25	136.96	141.47	158.88	131.56	134.49	135.78	133.38	140.28	140.04	132.74	133.5	155.88	115.66	150.5	113.837	7322412	2057	373.83	371.16	395.56	400.77	400.07	409.68	377.17	379.37	377.83	363.12	371.27	375.41	374.72	383.84	400.92	356.28	364.4
134	103		103.3	183	79	117.563	1867832	388	0.17548	83.53	80.83	86.16	88.04	85.33	95.37	85.18	81.09	91.7	81.97	81.08	85.65	86.42	86.16	88.67	82.08	75.82	86.98	71.2	88.25	114.533	5282081	1500	257.87	255.15	267.63	271.14	269.87	287.05	259.41	247.01	256.68	255.87	258.77	267.41	269.89	269.24	276.79	259.05	243.2
135	104		117.1	160	53.5	118.179	3268833	875	0.17548	150.01	147.58	153.35	157.16	153.83	177.19	146.52	128.04	152.9	141.95	145.87	142.9	149.65	140.41	162.79	136.19	110.42	161.49	113.01	147.14	115.133	8152522	2359	397.23	409.75	397.19	401.13	404.99	497.21	365.47	331.18	454.3	396.06	413.84	397.27	417.84	388.6	463.02	387.19	315.05
136		32	149.2	161	75	128.478	3107551	693	0.17548	152.34	149.03	155.92	154.79	159.11	163.64	152.74	151.72	163.06	149.42	152.7	153.31	157.35	150.64	148.19	145.05	146.99	166.89	133.57	161.78	125.166	8080220	2191	422.67	404.35	431.99	427.29	443.55	461.97	408.77	455.48	431.04	422.87	434.96	439.46	441.79	441.13	416.28	437.03	438.8
137	105		118.7	169	70	118.076	2461674	576	0.17548	121	123.21	127.01	127.71	128.71	125.05	121.18	117.54	109.81	125.17	125.37	131.78	132.2	133.29	138.06	124.06	110.7	128.21	99.96	112.46	115.033	6540535	1789	341.79	354.63	360.6	366.8	363.91	341.75	342.23	323.79	315.79	359.41	357.98	377.85	377.89	385.64	395.21	353.24	345.24
138	106		156.1	166.9	57.6	125.822	3234668	685	0.17548	180.66	178.15	187.47	191.4	189.87	207.86	181.66	164.88	167.59	176.3	176.57	181.44	183.53	185.1	205.19	173.42	169.22	179.51	159.27	176.09	122.579	7917303	2265	482.88	456.21	505.16	509.6	518.44	565.48	482.77	440.76	471.24	429.31	421.25	431.99	428.47	449.2	536.83	420.03	452.07
139	107		141.1	167	53	124.514	2520378	512	0.17548	137.72	124.33	131.74	122.69	139.62	176.85	143.18	147.52	168.31	131.65	118.88	130.64	125.4	135.69	159.22	137.54	128.85	173.73	125.58	163.74	121.305	6765212	1656	410.19	376.16	401.88	369.54	435.31	501.12	424.83	404.91	438.19	364.47	344.64	351.91	338.09	364.9	454.52	363.05	334.6
140		33	119.4	160	61	121.622	2933232	825	0.17548	132.19	134.46	131.93	132.04	134.7	151.34	134.6	141.33	144.69	118.92	123.14	115.56	114.61	117.87	137.92	118.45	134.55	169.67	124.35	163.08	118.488	7013221	2245	364.1	367.23	375.27	375.3	384.55	407.54	377.28	353.18	425.48	323.62	344.66	313.93	313.98	318.98	382.64	314.07	323.66
141	108		95.3	163	57	95.9835	2603499	676	0.17548	130.12	123.31	134.91	130.59	140.68	155.98	122.01	116.94	130.52	126.47	114.95	128.99	122.37	136.82	156.68	121.88	114.08	148.12	115.31	133.74	93.5096	5828329	1784	315.02	297.81	328.31	316.63	346.99	362.59	318.51	291.29	289.82	300.01	286.6	302.42	287.04	320.75	369.23	288.46	280.47
142		34	117.9	148	55	127.364	2970511	866	0.17548	175.69	167.41	175.94	178.89	178.39	210.76	197.95	205.05	206.32	188.55	177.21	195.39	186.67	207.21	221.17	200.06	197.11	196.25	185.1	205.16	124.082	7523645	2245	487.57	486.52	493.26	508.16	495.04	571.8	548.54	516.77	522.26	515.76	483.24	536.65	514.86	571.21	594.28	550.16	548.41
143	109		134.5	156	55.7	126.26	4312988	1084	0.17548	212.27	210.07	216.55	219.26	218.86	256.43	200.95	195.8	236.04	214.11	210.51	218.48	218.17	223.67	260.77	194.06	211.59	243.1	192.31	237.73	123.006	10595532	3081	553.28	551.63	568.55	571.77	582.1	667.32	534.45	503.75	575.48	557.33	552.75	571.38	561.25	593.58	666.79	541.41	521.37
144	110		152.9	154	52	116.342	2691552	546	0.17548	145.55	147.73	146.95	144.35	152.13	169.2	142.44	145.72	163.1	148.76	151.92	152.38	153.27	154.61	164.95	145.59	145.86	170.25	115.83	159.51	113.343	7125636	1875	408.53	386.58	409.07	382.73	438	503.47	397.26	425.32	490.19	423.85	417.62	421.8	421.79	429.14	500.35	414.46	455.74
145	111		130.4	164	78.5	125.166	2337823	458	0.17548	114.81	106.53	116.4	117.33	117.03	143.4	116.1	107.02	128.31	113.05	102.25	115.06	112.38	119.05	141.38	114.49	112.06	134.86	106.39	122	121.94	6769425	1811	359.59	328.14	364.56	365.03	369.43	470.51	354.82	346.65	366.58	356.64	318.52	362.59	359.66	374.38	464.04	343.42	347.36
146	112		136.2	164	52	127.253	2872425	734	0.17548	162.8	149.99	172.36	166.12	181.7	193.74	154.16	140.43	190.5	150.56	139.55	156.36	147.33	167.36	183.31	123.24	115.88	190.46	153.92	164.53	123.974	5717071	2021	354.64	307.69	368.5	346.46	395.18	440.96	335.67	357.1	416.72	315.44	299.49	319.78	305.73	339.5	395.34	254.23	278.62
147	113		99.6	162	56	112.557	3043125	726	0.17548	150.33	147.32	148.9	144.57	155.02	190.42	142.76	140.35	184.36	152.85	150.02	153.96	154.1	157.29	179.79	151.55	144.33	179.96	139.83	168.93	109.656	7412536	2175	371.81	369.25	365.6	348.71	385.6	474.75	354.17	340.1	477.91	393.15	389.91	404.4	400.24	417.27	434.75	415.43	359.33
148		35	109.2	161	63	127.586	3246637	821	0.17548	165.57	149.56	173.09	164.05	184.8	202.27	163.82	164.98	167.83	141.43	120.64	134.87	99.77	168.44	200.23	149.28	144.03	182.27	141.75	173.12	124.298	7211572	2050	377.87	338.86	383.5	361.56	409.86	477.99	373.16	421.08	410.8	323.64	272.55	298.39	224.12	369.92	487.98	334.99	367.57
149	114		160.3	177.8	54.6	126.151	3070203	778	0.17548	151.06	142.56	157.89	156.02	162.49	167.3	164.78	152.8	166.8	142.74	140.07	143.13	146.64	142.6	167.21	150.75	141.61	176.42	142.42	177.06	122.899	8334521	2327	470.5	450.96	496.9	490.7	516.91	530.54	493.09	473.28	477.95	416.69	414.82	413.65	422	412.24	501.45	426.2	444.69
150	115		122.9	170	51	126.701	3537984	838	0.17133	353.75	337.28	366.63	357.35	384.05	413.59	365.82	349.56	422.85	357.59	346.44	375.4	367.76	390.11	395.74	384.49	369.55	370.52	352.43	413.77	123.435	9279568	2464	988.57	972.2	1020.64	1004.68	1067.77	1138.98	1022.83	989.7	1156.5	1013.15	1000.98	1055.3	1047.95	1091.29	1133.64	1040.88	986.8
151		36	113.9	160.8	67.5	125.603	2464572	635	0.17133	195.25	199.17	199.4	206.83	193.27	203.29	192.87	175.45	221.4	196.83	211.61	191.66	180.79	201.26	220.55	190.38	201.13	229.52	163.2	229.2	122.366	6456964	1681	589.88	610.77	608.39	613.75	608.33	636.97	566.72	577.36	641.19	587.85	611.68	583.67	562.26	604.08	684.44	567.82	605.23
152	116		115.8	168	68	118.385	3584039	840	0.17133	329.66	315.69	345.83	350.7	354.2	361.96	341.44	319.9	309.76	326.01	313.47	340.03	340.97	347.45	371.74	324.18	328.46	311.24	305.47	324.85	115.333	9138636	2520	897.97	866.69	944.39	955.49	967.42	1011.19	910.02	860.47	835.97	902.45	872.76	946.51	948.62	972.85	1028.61	904.85	866.25
153	117		88.1	167	61	113.837	3530893	1035	0.17133	286.61	283.09	290.64	292.53	295.94	334.22	281.79	248.45	341.32	265.99	267.86	261.93	259.36	266.69	322.53	262.91	251.56	355.33	262.14	348.52	110.903	8712259	2521	792.58	805.48	816.88	825.45	834.64	926.75	752.19	721.31	871.86	735.06	769.38	719.84	695.34	752.75	874.09	712.12	672.57
154	118		94.7	170	68	127.364	2124212	546	0.17133	179.63	170.73	184.6	183.12	187.88	209.76	175.85	182.18	186.76	178.97	171.79	182.78	174.15	192.68	214.17	177.91	186.23	193.06	130.65	176.75	124.082	5688718	1570	544.22	527.07	571.22	568.94	579.78	625.81	519.19	525.93	532.01	536.18	530.89	543.16	514.85	578.46	646.66	540.56	532.48
155	119		93.7	148	64	100.427	2226619	573	0.17133	245.19	251.28	243.34	251.71	239.8	270.56	236.86	256.61	273.46	240.95	244.47	243.35	244.75	245.53	259.52	251.42	249.01	283.29	235.6	282.8	97.8391	5520005	1672	617.19	619.61	595.88	580.19	614.61	755.24	573.98	623.74	757.99	700.77	697.98	712.95	701.22	729.51	767.83	694.4	682.16
156		37	128.8	155	51	118.591	3351978	850	0.17133	359.09	353.57	361.35	366.81	361.28	397.86	355.83	396.37	396.28	358.38	356.1	358.37	355.13	361.94	386.82	352.69	372.99	403.04	299.89	382.94	115.534	8281287	2432	962.3	946.08	976.64	973.05	995.27	1053.18	954.29	1002.31	975.42	962.22	961.8	977.39	973.08	995.05	1032.2	937.66	957.04
157	120		142.6	162	61	127.253	3481537	798	0.17133	357.87	364.52	386.54	400.66	384.44	372.36	349.78	317.2	358.2	322.87	343.4	327.67	330.07	331.14	368.48	295.02	289.9	353.25	286.08	340.65	123.974	8017878	2063	855.86	858.01	925.4	951.41	931.13	912.02	846.21	765.02	849.09	766.8	817.03	787.75	798.05	793.08	875.76	714.66	683.46
158	121		134.1	169	65	124.949	3201877	687	0.17133	289.56	295.42	292.23	295.54	290.53	331.03	267.4	299.93	319.18	275.93	287.88	261.35	252.73	266.04	333.85	272.31	272	336.52	259.45	336.19	121.728	8086957	2241	784.67	793.09	786.96	779.89	795.22	933.9	765.3	813.79	885.99	755.4	775.76	734.93	726.8	740.17	911.78	759.09	781.3
159	122		152.1	160	57	117.053	2976903	733	0.17133	290.31	314.88	279.47	285.93	277.33	339.35	298.65	287.67	367.2	325.28	325.05	327.84	327.04	334.34	380.15	343.94	310.23	345.73	279.06	377.57	114.036	7908118	2284	856.07	908.06	837.5	860.1	844.36	1029.43	886.07	865.07	1009.2	941.79	936.02	954.58	941.03	985.66	1117.19	951.54	888.02
160	123		133.7	156	49	127.586	3745398	1004	0.17133	379.32	390.74	397.11	413.36	394.84	411.65	363.5	373.81	402.86	364.96	361.76	377.05	378.47	385	423.85	346.96	330.88	406.96	357.2	400.24	124.298	9765428	2705	1037.57	1071.34	1077.27	1123.85	1074.31	1185.02	1032.1	949.83	1095.9	1016.83	1022.31	1054.04	1050.95	1088.9	1176.05	1001.24	898.71
161	124		141.9	163	69.5	126.701	3201642	771	0.17133	332.42	345.54	345.69	359.79	337.81	349.91	322.5	305.59	340.15	310.61	312.05	316.15	322.06	316.94	347.67	302.01	289.29	358.19	309.61	346.58	123.435	8190127	2236	913.45	931.84	958.92	992.66	948.21	987.43	885.94	836.97	907.18	848.07	851.06	863.63	881.28	860.12	962.22	840.82	813.03
162		38	100.7	169	72	119.628	3392497	904	0.17133	343.15	316.46	360.92	356.6	372.81	396.36	354.75	328.14	287.9	318.37	283.59	333.34	317.22	356.93	376.12	319.9	311.01	336.68	252.44	335.6	116.544	8333024	2456	915.72	866.69	963.06	954.39	1001.49	1047.24	911.56	851.65	740.33	844.31	780.42	871.91	833.36	934.27	988.59	864.41	819.11
163		39	116.2	164	54	127.586	2174439	480	0.17133	223.83	226.02	224.05	223.28	228.66	251.13	226.93	227	246.05	235.21	226.67	244.87	243.83	252.56	243.61	254.51	234.56	257.44	199.81	246.07	124.298	5697532	1607	597.34	618.34	570.23	526.73	617.79	735.41	599.31	650.6	694.77	716.57	680.91	757.09	749.83	786.92	746.43	765.88	688.64
164	125		135.3	175	62	125.931	3442268	821	0.17133	325.01	328.95	333.93	338.11	334.7	357.49	306.17	303.88	352	327.64	319.23	333.64	335.5	336.18	391.67	301.91	306.15	344.8	284.2	360.93	122.686	8670756	2396	915.82	936.35	941.99	948.77	952.26	1009.49	875.39	856.43	899.86	905.01	920.25	914.02	910.68	929.57	1059.55	862.11	863.05
165	126		131	160	50	120.884	3341801	890	0.17133	311.86	297.99	312	317.3	312.19	383.6	314.39	284.05	342.7	318.79	305.47	323.39	330.81	321.29	370.21	314.06	308.75	340.8	280.16	335.95	117.768	7710306	2306	699.92	634.78	673.25	648.66	707.03	962.23	695.84	688.42	880.18	824.23	794.11	851.26	864	849.81	960.17	811.23	743.15
166	127		155	161	49	127.253	4371549	1129	0.17133	471.46	482.83	473.18	475.2	484.84	558.69	448.88	498.57	525.9	484.42	482.07	491.28	491.89	504.8	563.4	486.7	496.23	535.13	430.19	523	123.974	10422589	2844	1184.14	1251.66	1142.45	1122.61	1182.77	1450.31	1153.5	1252.5	1338.45	1191.2	1268.04	1126.81	1105.47	1173.15	1485.96	1137.78	1282.15
167	128		116.1	168	54	125.822	3359008	925	0.17133	303.69	310.96	311.45	323.9	312.38	346.56	304.39	302.12	341.79	303.22	298.23	318.73	322.55	325.33	318.44	316	305.19	370.9	259.55	332.6	122.579	8805106	2456	891.62	901.96	932.49	960.76	939.71	997.82	907.41	875.79	1017.32	896.84	890.47	956.61	962.62	982.59	962.38	925.78	867.29
168	129		162.7	164	50	121.2	3106918	767	0.17133	330.69	310.71	345.96	332.18	365.58	366.42	325.45	326.07	365.68	312.6	288.11	320.78	311	333.2	360.02	261.06	264.39	368.57	301.57	340.17	118.076	7764794	2317	915.22	823.6	949.36	880.38	1022.73	1068.24	928.06	919.35	1046.66	830.9	790.34	831.53	828.26	848.22	1004.54	711.09	730.32
169		40	121.2	163	56	110.326	3775286	942	0.17133	348.86	339.77	365.75	363.6	375.45	393.1	345.17	309.53	349.54	339.25	326.45	355.24	349	369.7	389.9	318.83	299.14	367.4	330	369.16	107.482	9188272	2450	905.37	884.9	960.45	954.98	988.79	1019.82	882.03	801.63	869.08	889.18	857.93	934.94	925.01	968.86	1037.11	847.18	779.68
170	130		90.6	172	69	118.901	1741004	446	0.17133	161.91	159.76	161.18	155.89	168.7	203.95	164.03	148.65	161.53	156.84	159.26	158.17	159.57	159.95	173.59	149.67	149.4	174.26	130.75	163.79	115.836	5010083	1379	512.04	504.11	514.93	509.89	533.72	649.19	480.36	454.96	522.55	493.21	498.15	503.77	501.52	512.42	557.91	484.36	446.21
171	131		104.9	154	77	118.282	2663209	701	0.17133	261.25	276.27	266.52	273.15	264.79	257.85	263.21	273.6	269.28	268.92	279.71	278.14	282.98	278.44	269	264.08	263.28	274.14	223.59	265.02	115.233	6941995	1839	753.3	827.77	745.7	735.44	758.4	807.45	754.79	781.79	811.82	807.6	837.96	837.82	847.42	840.28	812.61	830.76	752.47
172	132		146.4	167	60	126.591	3250533	805	0.17133	357.93	340.8	372.53	376.94	378.99	419.82	357.46	335.81	335.99	359.46	341.55	367.04	368.86	375.84	414.39	351.44	348.7	354.82	305.42	362	123.328	8066648	2214	919.71	865.82	953.4	945.98	986.53	1078.87	929.74	889.46	933.73	975.58	897.51	1018.24	1013.63	1051.3	1126.25	1016.39	962.55
173	133		137.8	158	47	127.808	4172339	1015	0.17133	484.21	477.39	505.3	507.23	519.13	555.68	483.87	449.6	489.08	476.31	481.25	494.95	500.87	509.08	546.11	460.44	463.73	501.76	416.12	467.66	124.514	10365256	2812	1312.91	1324.38	1370.66	1357.83	1425.77	1494.19	1292.45	1191.39	1313.24	1279.73	1298.17	1326.12	1320.47	1376.34	1441.1	1301.98	1202.11
174	134		104	174	70	113.639	2771153	625	0.17133	225.57	232.26	233.31	243.18	229.95	241.8	231.73	228.8	232.13	225.49	231.73	231.29	239.75	229.06	239.76	246.53	230.5	235.72	200.97	231.62	110.711	6823999	1893	595.69	615.33	614.47	627.31	618.43	634.71	632.23	602.96	592.17	592.8	614.69	612.68	633.51	612.82	630.05	625.32	626.65
175	135		156.6	157	54	125.275	3531189	877	0.17133	297.73	345.35	271.07	239.7	298.06	393.81	216.59	226.04	425.22	425.24	419.39	456.22	451.64	473.06	450.3	458.57	425.64	330.13	345.25	411.07	122.046	8914803	2542	802.53	909.85	753.15	686.28	815.53	1041.4	581.46	535.8	1041.33	1151.86	1139.61	1247.66	1229.12	1300.09	1191.14	1225.25	1125.09
176	136		111.8	164	65	119.108	2871224	823	0.17133	246.89	255.41	257.34	255.18	262.33	262.92	243.07	245.5	257.62	237.32	249.74	242.74	240.19	249.65	248.4	237.15	236.63	279.49	191.46	268.4	116.038	8020859	2365	709.5	739.96	730.82	726.15	750.71	775.42	702.17	662.13	750.07	684.81	711.1	705.06	693.33	733.84	716.72	692.97	669.01
177	137		120.2	171	61	126.26	2987714	704	0.17133	231.09	239.48	239.46	245.85	239.33	253.02	228.45	226.09	256.77	230.54	236.01	236.68	234.51	244.66	249.74	228	222.12	259.66	198.23	243.52	123.006	8040601	2176	670.08	652.31	683.6	673.93	705.96	789.65	659.33	720.9	744.28	678.46	643.31	701.24	666.1	745.27	800.7	648.33	712.47
178	138		119.4	153.6	54	119.004	3147895	817	0.17133	317.34	322.64	332.78	335.77	336.93	344.77	313.9	303.77	347.68	317.11	331.66	328.47	337.65	327.47	336.22	321.08	300.57	342.08	289.53	324.96	115.937	8020859	2365	875.41	867.97	925.9	927.11	945.85	959.19	855.26	823.33	896.51	864.72	865.11	901.72	909.61	921.5	951.86	850.5	782.51
179	139		142	147	43	124.949	2607911	624	0.17133	276.56	280.37	282.76	286.92	285.78	322.12	286.53	277.35	314.44	280.22	271.18	285.44	280.55	297.37	321.51	293.42	302.68	310.15	261.34	309.07	121.728	6870633	1823	803.68	738.47	822.32	806.12	862.03	996.68	772.64	846.94	991.13	784.73	727.14	777.02	742.8	823.83	994.24	778.79	883.47
180	140		148.5	150	56.9	126.37	3417270	2590	0.17133	378.03	367.53	379.79	365.92	401.67	433.49	350.81	360.9	450.3	407.48	386.79	399.02	375.73	417.63	505.45	389.03	413.68	385.33	317.94	410.69	123.113	8869462	2590	978.09	928.35	969.15	929.5	1030	1147.34	946.03	1027.04	1175.35	1184.27	1134.89	1180.79	1105.03	1244.67	1404.47	1089.74	1131.39
181		41	159.4	142	37.3	125.603	4214449	1026	0.17133	447.71	452.83	469.17	494.04	456.18	473.46	466.26	417.67	485.27	444.42	450.32	466.04	483.45	459.73	462.64	470.82	425.15	474.12	408.91	473.29	122.366	11023786	2926	1293.05	1335.36	1352.73	1407.56	1335.29	1367.25	1371.59	1252.43	1411.39	1287.5	1307.56	1350.84	1404.21	1334.97	1362.99	1342.37	1262.43
182	141		164	167.3	63.8	118.282	3477544	728	0.17133	339.19	344.93	350.26	358.51	346.6	370.42	344.44	347.38	351.38	313.49	333.62	312.17	323.14	306.61	331.78	329.77	341.93	384.43	310.07	360.13	115.233	8893759	2230	959.59	967.09	1004.79	1019.53	1011.79	1051.99	962.25	950.13	950.47	855.16	897.04	845.28	876.39	831	953.2	868.1	882.57
183	142		107.9	162	64	118.179	2493763	713	0.17133	261.76	276.99	269.8	278.68	268.02	279.47	263.64	235.37	269.55	263.9	275.48	270.41	274.05	271.79	283.03	253	253.83	273.94	229.44	261.62	115.133	6221577	1891	695.35	730.52	702.1	717.93	699.72	752.3	698.79	618.64	699.87	727.07	749.04	741.07	742.92	752.75	787.7	755.57	665.31
184		42	119	150	50	128.701	2986860	686	0.17133	279.81	297.35	279.62	305.28	261	324.37	257.93	251.19	293.42	269.19	298.07	263.67	285.09	244.29	304.23	246.73	252.38	311.01	215.27	287.84	125.384	7855474	2232	820.48	849.8	843.57	897.75	808.31	935.74	769.81	742.63	853.39	790.92	874.64	794.43	852.14	744.15	896.7	705.07	709.02
185	143		127.7	167	69	116.849	2762300	652	0.17133	283.84	289.38	291.72	290.1	299	302.42	278.11	283.39	304.59	287.59	298.21	287.18	285.11	292.86	323.45	286.63	274.37	315.63	240.63	307.86	113.837	7217100	2002	809.89	837.06	832.65	826.29	860.44	856.26	824.28	777.1	763.65	811.25	830.36	825.59	818.76	848.2	913.03	790.45	736.69
186	144		107.5	179	70	125.603	2387974	536	0.17133	200.26	211.4	211.6	221.18	207.68	201.15	183.86	195.69	217.11	201.56	207.2	209.3	214.66	210.1	207.38	211.43	207.75	216.87	177.16	206.61	122.366	6170353	1614	581.72	611.45	625.22	656.58	609.57	585.55	569.29	542.65	569.3	593.09	625.64	624.82	639.12	627.88	606.35	607.58	573.28
187		43	114.6	155	56	115.033	2441944	603	0.17133	235.22	238.87	238.06	241.93	236.5	264.72	222.73	226.83	222.59	181.2	203.24	165.21	185.32	141.1	189.01	180.41	160.96	260.55	157.86	222.99	112.068	6173559	1737	646.32	669.35	636.39	634.39	645.14	767.32	616.42	672.73	651.39	493.67	545.44	446.27	510.21	380.83	551.39	476.8	440.5
188	145		140.1	167.6	62.3	127.253	2816639	645	0.17133	258.5	253.37	266.26	258.52	277.06	296.44	264.14	256.88	277.88	262.87	248.62	274.07	266.73	284.86	294.01	263.28	274.23	288.58	261.53	303.84	123.974	7490565	1914	745.2	736.94	763.3	746.3	796.18	870.62	741.27	713.36	794.94	751.26	722.07	785.21	762.5	825.73	844.69	749.37	711.71
189	146		118.2	142	52	125.384	3405416	972	0.17133	370.7	359.18	381.75	378.04	394.72	416.22	371.46	355.6	442.95	366.22	346.95	372.46	370.43	380.22	406.86	371.41	399.08	429.57	343.06	433.91	122.153	7877924	2399	861.7	797.84	849.96	836.37	880.55	1091.3	847.43	935.75	1108.22	968.79	905.01	1000.19	993.61	1022.14	1085.27	972.28	961.01
190	147		103.8	162	61	125.931	2801159	731	0.17133	246.12	226.56	250.72	248.54	255.32	304.52	231.46	217.88	241.61	211.95	194.48	198.92	178.1	216	294.98	168.01	186.37	291.94	217.96	269.62	122.686	6818210	2031	677.88	637.15	696.96	685.2	719.59	833.89	611.52	593.5	616.49	580.77	542.66	555.06	493.67	608.23	810.28	482.65	531.4
191	148		115.9	142	52	114.633	3024052	826	0.17133	334.66	339.12	335.69	340.31	338.88	379.3	349.62	322.96	395.74	340.1	330.11	342.6	343.75	346.38	387	347.25	361.07	407.55	310.52	388.22	111.678	7096016	2104	790.54	744.33	771.65	779.58	781.33	997.35	782.77	837.02	999.42	900.65	860.28	918.81	921.65	936.52	1026.75	917.5	892.57
192	149		129.4	162.7	57.7	119.732	3057444	777	0.17133	240.79	233.91	245.78	253.29	241.18	269.05	241.72	231.37	300.68	247.45	241.93	251.91	254.8	252.87	283.46	232.88	241.55	293.01	257.81	311.54	116.646	7721726	2166	702.49	692.37	729.27	748.46	728.59	800.89	702.23	588.69	785.39	722.45	691.26	749.51	757.98	761.03	823.71	687.87	655.54
193	150		151.6	150	53	125.603	3382622	1107	0.17133	363.51	351.73	381.99	375.95	396.36	395.05	352.89	353.95	380.08	350.85	339.45	361.02	355.34	373.45	384.86	338.1	355.13	394.1	312.71	369.37	122.366	9251266	2606	1102.27	1051.5	1174.93	1152.03	1225.45	1199.2	1099.03	1066.25	1085.38	1015.01	973.74	1032.82	1009.41	1075.29	1163.36	1009.73	983.19
194	151		126.9	161.5	58.4	114.633	2993872	845	0.17133	262.94	271.77	273.22	277.2	280.81	303.29	243.29	252.22	299.97	276.92	278.08	283.26	281.13	292.51	317.44	272.88	255.17	278.08	218.03	302.62	111.678	8444144	2412	861.18	874.26	907.82	913.12	939.01	1008.26	822.05	778.82	948.27	896.73	894.21	935.5	926.86	966.87	1047.04	898.45	822.96
195	152		100.9	171	70	124.949	3173629	852	0.17133	243.24	227.59	252.17	249.12	261.55	296.98	245.44	231.53	274.91	245.73	226.61	257.49	259.41	260.56	294.76	233.76	225.23	275.91	227.57	276.82	121.728	7578434	2164	649.23	596.12	665.48	654.85	690.98	829.1	638.91	641.32	746.05	673.09	611.55	709.06	686.1	744.54	811.06	641.98	640.43
196	153		118.9	169	70	126.811	3430464	832	0.17133	328.16	333.61	340.61	347.27	341.7	355.79	314.09	320.49	310.75	323.01	329.28	329.05	324.03	338.44	345.2	313.47	313.42	358.82	238.3	311.57	123.543	8201687	2308	849.08	873.35	891.77	898.32	905.63	899.98	833.82	805.42	710.43	835.59	858.55	870.55	867.95	887.64	893.49	822.84	772.14
197	154		105	173	81	128.254	2302093	575	0.17133	198.84	190.69	202.13	198.42	207.5	217.16	197.24	189.01	223.81	196.18	193.76	201.31	196.59	208.51	202.36	199.72	183.9	202.15	163.46	206.33	124.949	5826491	1612	562.87	543.56	581.02	570.16	599.87	603.69	558.15	550.14	616.41	552.19	534.2	567.35	559.88	584.06	588.16	544.94	535.68
198	155		111.4	160	75	125.712	3072041	775	0.17133	323.03	312.95	333.07	338.28	331.64	361.04	320.92	295.72	295.17	299.56	297.94	298.79	298.72	300.52	342.16	308.04	275.81	294.88	279.55	324.42	122.472	7419366	2219	844.99	805.27	883.38	867.43	907.91	944.53	864.19	761.78	819.28	708.45	689.54	691	670.82	714.9	871.38	717.53	668.8
199	156		132.4	162	62	121.2	3545146	951	0.17133	331.63	320.93	334.61	328.32	349.22	396.57	323.29	352.79	379.08	353.13	336.42	366.7	362.9	379.64	408.72	336.99	346.41	379.94	333.92	369.16	118.076	8391250	2476	769.11	705.56	747.03	700.53	801.67	1030.23	716.97	813.99	977.88	906.34	835.28	952.53	925.34	1003.54	1077.2	906.47	856.91
200	157		141.8	159	60	117.461	2932508	856	0.17133	290.7	289.28	304.37	310.44	301.38	309.86	282.36	255.13	349.73	292.57	295.91	286.29	289.39	285.01	344.68	289.68	286.74	368.13	270.88	335.95	114.433	7188992	1991	787.35	765.55	832.1	847.5	828.05	854.97	776.75	688.3	893.3	764.36	788.89	734.27	735.32	736.79	932.74	747.98	708.24
201	158		150.1	156	51	126.701	3667669	948	0.17133	316.38	393.96	285.52	257.74	309.2	429.07	219	241.58	421.68	454.26	449.77	484.75	477.14	502.05	471.6	483.31	444.37	335.55	337.33	418.32	123.435	9215010	2719	818.69	1002.25	734.01	658.67	802.62	1082.44	588.83	626.86	1103.18	1229.63	1222.56	1326.89	1303.77	1381.56	1242.03	1329.06	1164.94
202	159		131.2	153	53	115.233	3825229	1100	0.17133	367.49	304.12	378.68	353.23	409.55	472.04	350.22	360.95	406.62	362.53	314.13	368.04	339.78	399.72	467.27	326.01	371.1	429.26	319.18	458.35	112.263	8420728	2619	862.42	699.95	892.78	804.91	984.44	1133.93	801.97	845.09	957.06	830.58	699.59	831.82	769.55	901.27	1108.48	757.42	803.82
203	160		132.1	161	56	125.494	3191628	780	0.17133	329.22	308.09	344.01	338.61	356.8	350.94	328.58	343.01	399.22	317.58	300.85	322.2	312.6	336.35	356.81	320.32	319.77	402.2	300.28	352.3	122.259	8117395	2210	899.74	787.65	938.36	902.52	992.1	1027.53	893.57	922.27	1089.04	875.08	768.28	890.08	844.74	949.22	1066.23	879.21	885.22
204	161		89	175	84	117.461	1889846	453	0.17133	145.8	142.09	142.27	132.47	153.09	180.22	144.45	158.69	191.85	163.96	161.65	169.01	168.53	173.02	178.15	167.54	163.84	200.48	144.76	179.96	114.433	4869822	1317	389.21	356.27	361.13	323.3	399.44	554.87	372.42	412.4	526.72	457.97	428.57	479.66	467.63	501.5	514.52	476.7	482.41
205	162		162.1	140	38	125.931	4167809	995	0.17133	438.33	422.05	449.72	447.36	462.43	533.37	434.05	407.75	485.45	422.99	407.25	431.1	426.73	441.54	518.6	402.94	394.35	501.62	368	486.55	122.686	9685404	2782	1081.79	1029.64	1136.53	1132.82	1171.4	1277.37	1068.21	1010.01	1183.79	1023.49	967.9	1054.07	1048.04	1084.3	1246.11	960.36	960.7
206	163		129.2	157	42	126.48	4378980	1095	0.17133	491.03	497.56	513.03	519.17	520.17	521.46	499.73	490.58	505.51	495.01	491.56	507.25	508.99	515.67	547.41	511.77	488.54	541.27	433.81	492.17	123.221	10644961	3220	1232.27	1282.09	1257.24	1265.9	1271.4	1347.56	1260.52	1202.74	1309.12	1279.13	1292.19	1319.63	1318.59	1346.48	1397.08	1336.63	1235.31
207	164		110.1	148	65	116.646	3415290	2580	0.17133	371.93	380.5	392.93	401.1	394.98	380.4	379.99	365.38	373.95	354.49	379.74	365.22	379.1	365.64	366.86	370.84	376.87	393.36	336.84	413.57	113.639	8004367	2527	985.55	957.49	1053.11	1071.97	1064.81	1049.74	986.53	937.93	963.61	837.27	855.1	855.48	880.34	865.56	894.06	856.97	847.38
208	165		83.4	153.4	51.7	91.7361	2201418	455	0.17133	244.17	250.08	248.31	250.67	250.6	271.43	230.95	249.43	270.06	239.68	248.69	242.85	247.76	242.4	252.08	231.55	219.81	275.65	212.48	268.55	89.2163	6093092	1603	760.05	737.79	774.71	778.04	790.62	875.47	743.09	781.22	775.25	695.83	724.9	684.92	701.63	682.61	765.75	701.87	726.6
209	166		108.4	170	74	126.701	2577051	535	0.17133	189.08	185.69	194.49	192.75	199.36	211.7	183.69	165.03	221.47	182.07	181.72	182.61	182.22	186.23	214.03	162.5	159.46	234.57	161.93	211.57	123.435	6765359	1838	563.6	551.67	581.16	576.27	597.21	640.98	540.15	505.91	600.92	541.96	550.41	543.49	538.71	556.6	621.24	524.98	514.06
210	167		124.7	167	57	115.836	2680785	644	0.17133	268.25	267.14	280.91	283.54	285.75	279.78	254.79	257.18	265.94	266.76	270.18	274.56	274.81	282.14	304.59	246.64	257.56	265.19	223.48	261.72	112.851	6893193	1906	762.46	764.79	801.85	805.08	822.72	790.53	762.75	715.12	714.57	746.36	751.25	765.88	766.7	786.4	854.97	760.5	704.1
211		44	118.6	165	65	123.866	2336717	536	0.17133	208.07	203.85	212.11	215.64	213.92	240.06	219.48	211.44	239.68	201.73	197.42	198.38	194.78	205.06	248.84	218.88	212.32	239.71	198.93	224.81	120.673	5667143	1497	561.37	561.41	571.17	576.51	579.76	642.68	588.04	594.04	602.11	534.05	536.05	527.65	523.62	542.57	648.31	548.21	564.19
212	168		130.5	160	62	120.778	3440598	888	0.17133	292.53	297.26	294.63	299.34	296.66	338.91	295.57	276.22	276.47	303.34	303.41	307.02	313.53	308.31	345.25	294.54	286.75	296.76	216.56	289.71	117.666	8267968	2402	736.63	786.11	699.81	701.76	707.78	900.8	717.38	675.26	817.24	821.13	820.55	838.45	834.54	860.28	929.37	794.68	736.14
213	169		91.1	162	80	109.275	1986388	487	0.17133	177.62	175.57	180.64	185.49	181.78	207.62	173.31	160.48	162.72	184.41	170.42	188.49	188.8	191.6	223.71	179.2	170.15	169.28	146.11	182.33	106.458	4951021	1419	459.69	449.75	450.33	444.49	463.15	577.56	444.47	423.23	487.77	514.17	492.05	533.94	528.44	551.65	606.14	491.21	437.64
214	170		120.8	162	76	127.143	2811951	720	0.17133	258.72	258.05	260.59	265.63	256.23	290.14	262.77	267.51	288.62	267.34	265.51	270.12	272.37	270.5	293.59	269.39	270.6	301.87	240.48	303.31	123.866	7300299	1991	718.03	701.51	721.12	738.2	714.18	833.45	689.35	726.89	789.84	786.04	798.66	807.05	816.06	808.17	878.3	756.95	727.5
215	171		110.3	165	57	119.523	2310403	579	0.17133	174.83	186.48	175.61	187.5	166.07	193.81	164.62	152.99	186.82	195.44	204.85	205.03	215.16	200.73	206.68	191.05	188.37	156.07	146.28	195.57	116.443	6014682	1658	528.18	571.18	530	550.89	516.79	577.09	525.76	427.12	521.81	587.91	612.21	615.6	639	607.69	620.84	615.6	556.53
216	172		120.9	156.9	58.3	118.901	2710399	621	0.17133	274.7	278.66	284.6	295.34	283.44	305.25	287.03	279.68	304.65	277.9	275.61	285.83	284.69	295.59	324.84	295.91	268.54	286.07	274.49	311.08	115.836	6497047	1718	673.06	636.52	690.57	701.28	703.77	805.84	694.48	700.48	774.6	713.89	676.79	734.9	730.38	763.74	881.55	742.79	722.56
217		45	131.5	163	52.7	126.041	2857514	718	0.17133	245.06	255.26	210.08	140.14	270.91	336.05	250.99	253.4	311.06	316.23	307.18	338	334.43	347.24	317.86	334.48	307.76	281.64	253.92	307.11	122.792	7131190	2062	634.3	600.74	539.49	364.51	693.8	946.35	634.56	725.68	777.11	869.91	840.96	938.15	935.22	961.14	915.11	917.59	860.8
218	173		166.8	163	56	114.833	3594738	830	0.17133	321.21	339.22	328.8	338.44	324.93	364.45	286.06	280.57	358.45	316.53	328.76	317.54	323.29	314.54	356.19	267.73	308.81	365.19	249.84	340.75	111.873	9904745	2829	998.02	948.7	1045.84	1076.7	1047	1165.13	946.07	906.69	1113.4	920.05	909.65	923.54	933.66	930.56	1133.43	836.03	855.03
219	174		117.6	168	63	116.951	2618023	572	0.17133	256.9	256.12	266.12	277.28	263.02	290.87	253	248.48	285.3	219.33	229.12	209.22	211.46	204.2	263.97	205.47	214.21	301.06	226.45	282.44	113.937	7054536	1847	734.54	729.79	763.06	784.75	762.17	845.91	683.98	674.65	752.11	640.03	666.4	617.42	627.26	608.42	777.39	563.53	581.26
220		46	128.9	160	60	126.701	3697120	915	0.17133	330.06	369.77	336.73	359.65	322.08	369.66	286.91	258.81	318.15	322.17	365.9	324.37	332.16	320.95	359.67	293.54	260.17	358.74	242.39	295.95	123.435	8901151	2456	886.94	987.51	912.03	961.46	886.15	1033.87	788.68	698.19	833.52	857.45	953.25	869.22	891.18	861.27	1002.99	761.17	717.31
221	175		141.5	170	60	111.97	2946183	729	0.17133	283.53	299.51	281.91	292.96	276.46	326.34	274.57	253.17	243.24	280.03	302.27	281.2	298.19	268.21	306.04	280.09	238.24	280.77	195.26	241.49	109.084	7314301	2051	763.58	810.21	770.91	799.33	760.01	858.34	724.14	665.76	661.5	754.91	820.77	764.74	810.44	739.97	833.01	745.96	624.72
222	176		140.8	170	60	118.694	3020658	750	0.17133	280.61	298.35	273.98	285.32	267.45	328.9	260.74	252.18	255.32	284.7	312.84	279.78	296.91	268.04	320.44	279.96	261.47	269.55	215.15	239.16	115.635	7036798	1994	675.67	722.21	652.68	667.28	654.14	839.05	619.02	629.78	620.89	758.62	837.42	766.62	813.55	739.43	843.78	717.84	633.04
223	177		138.5	154.5	61.3	112.165	2325875	461	0.17133	238.08	241.46	243.75	244.58	245.35	270.12	228.42	239.27	231.28	181.42	208.14	165.08	186.96	140.08	185.86	178.98	166.52	276.5	163.06	223.38	109.275	6269814	1696	685.02	702.84	690.66	693.13	698.45	783.54	647.16	698.26	633.4	506.31	589.68	455.11	522.16	387.46	549.92	465.54	451.57
224	178		98.1	156	70	127.253	1902237	486	0.17133	164.89	167.52	172.54	171.07	178.5	184.78	174.96	159.26	155.57	151.96	161.04	148.31	156.12	142.37	178.13	158.98	159.39	158.8	126.56	165.17	123.974	4991215	1369	492.65	499.97	522.76	516.44	543.58	536.73	523.34	468.75	435.15	428.97	499.85	396.41	419.33	374.78	505.63	485.5	458.81
225	179		138.5	162	68.6	114.933	3001882	659	0.17133	305.75	297.25	322.57	320.57	330.56	328.33	295.26	291.58	292.3	289.81	291.01	298.07	291.39	309.93	326.1	264.03	297.86	305.84	262.14	309.14	111.97	7150473	1960	825.5	773.78	888.1	881.07	919.81	906.32	803.15	758.51	723.1	688.04	694.21	678.87	653.99	716.44	850.88	627.67	638.41
226	180		111.1	160	70	112.949	2031731	485	0.17133	186.31	181.83	187.64	189.48	188.79	209.16	188.8	189.06	198.11	179.49	174.84	179.29	175.03	184.87	214.79	178.6	177.67	203.05	139.78	191.03	110.038	5448294	1512	572.22	545.02	591.45	590.13	601.39	653.82	586.78	573.77	612.47	490.3	479.87	485.22	474.44	503.07	597.31	502.39	475.22
227	181		105.6	160	64.5	122.899	2830849	636	0.17133	245.9	257.61	243.97	244.04	247.74	292.36	238.23	237.6	261.96	234.73	245.17	231.02	229.8	235.7	280.11	221.37	199.34	269.85	211.23	265.07	119.732	7244856	1935	704.31	728.54	699.81	695.87	717.72	847.68	706.51	647.11	673.41	673.04	706.97	667.93	659.42	689.2	812.34	608.8	598.88
228	182		115.7	171	65	114.933	2609268	541	0.17133	220.01	230.5	229.86	236.01	229.09	242.04	217.37	215.49	212.24	215.69	218.76	230.08	234.59	233.16	234.59	213.28	187.88	224.71	183.72	218.06	111.97	7501862	1941	709.34	738.87	755.01	777.94	761.77	757.84	697.11	633.52	644.1	703.22	729.67	749.32	773.02	756.7	756.18	680.57	632.18
229		47	102.8	186	80	126.591	1812524	311	0.17133	173.09	167.18	183.77	184.79	186.76	190.08	162.6	165.63	144.77	162.64	154.12	165.24	159	173.73	196.99	164.46	165.15	171.84	132.58	171	123.328	5495644	1265	564.21	530.52	596.99	592.85	614.96	638.7	532.48	521.73	466.47	524.66	491.77	533.38	510.49	563.92	635.91	505.57	502.52
230	183		72	176.3	77.5	126.48	1765544	410	0.17133	132.02	135.11	136.22	142.45	134.25	139.67	142.18	130.67	137.22	129.72	132.73	129.19	128.39	131.3	141.22	140.05	125.53	135.59	122.5	132.43	123.221	4627923	1231	409.26	411.88	422.68	429.13	427	441.89	422.3	405.89	408.05	394.02	408.4	389.61	387.91	398	454.87	395.2	381.68
231	184		113.2	160	65	117.461	2741373	708	0.17133	275.58	261.8	286.39	286.13	289.11	300.61	278.38	274.01	275.34	240.5	225.3	235.29	227.2	242.8	289.09	224.49	263.45	315.63	239.62	284.61	114.433	7244584	2119	815.35	795.62	858.96	857.41	873.49	876.73	809.09	801.15	777.42	667.54	625.63	641.15	611.69	671.96	869.46	597.67	665.17
232		48	124.6	153	58.2	125.931	2595748	653	0.17133	264.89	267.83	265.69	272.33	264.74	308.82	283.09	268.15	292.97	254.72	248.57	258.02	254.92	267.87	294.15	274	280.09	295.44	250.34	304.67	122.686	6349069	1710	727.81	718.83	736.1	742.13	748.19	851.15	793.15	773.47	761.03	633.66	606.44	598.38	591.6	620.93	820.16	646.87	760.77
233		49	104.1	167	73	125.275	2245073	570	0.17133	227.63	220.46	236.7	240.95	237.95	250.93	242.17	235.4	217.06	210.04	225.91	204.79	217.15	197.77	236.38	227.86	210.03	233.69	195.11	240.1	122.046	5909253	1680	665.42	655.7	691.58	703.42	701.63	753.41	728.22	672.46	613.91	605.84	645.79	589.55	621.88	570.59	717.8	638.62	591.66
234	185		120.9	153.7	52.5	120.045	2992559	724	0.17133	280.59	287.54	294.26	294.27	301.29	297.46	286.91	271.17	313.68	252.01	263.2	241.51	236.28	248.98	281.16	285.53	260.75	333.17	228.03	313.68	116.951	7757246	2138	836.14	787.33	888.1	906.07	900.19	925.44	824.77	843.38	900.83	715.1	735.21	698.24	725.11	691.37	799.54	801.29	763.93
235	186		95.3	171	80	127.475	3038662	739	0.17133	250.11	251.62	254.47	258.82	256.67	270.91	240.4	241.01	284.94	253.92	253.69	257.01	255.6	260.3	281.6	238.87	257.01	280.3	236.01	266.26	124.19	7243283	2104	638.15	651.66	642.63	644.88	652.76	702.72	632.57	623.67	684.84	648.42	659.93	657.68	647.86	673.69	702.88	651.11	616.62
236	187		107.4	160	52	115.133	2517483	623	0.17133	224.03	222.38	217.25	218.48	219.64	274.9	229.05	238.84	291.44	273.29	266.49	281.27	275.58	289.7	313.91	279.7	258.6	271.43	240.57	287.68	112.165	6276974	1798	562.46	575.06	530.32	525.06	546.78	700.1	568.06	590.64	801.11	787.33	753.32	821.3	801.58	849.98	879.01	798.96	763.9
237	188		72.7	180	94	125.603	2597337	651	0.17133	249.06	246.05	253.26	245.74	262.53	278.43	246.72	248.01	249.6	241.04	243.44	243.32	244.2	245.69	268.44	233.22	254.14	253.78	224.75	261.93	122.366	6369088	1822	668.05	669.49	685.93	680.71	703.9	754.65	679.83	670.44	652.25	621.45	652.75	618.2	618.37	631.16	685.19	637.27	652.54
238	189		119.5	148	52	127.364	2700924	663	0.17133	267.48	253.03	266.29	257.54	282.13	329.18	280.48	272.96	321.77	289.49	262.1	289.94	287.35	298.79	347.47	314.39	300.06	313.16	243.04	323.98	124.082	7273554	2014	804.02	765.45	827.66	805.33	873.63	936.8	871.31	823.17	958.19	851.29	800.52	878.84	876.79	899.25	953.44	887.41	859.81
239		50	100.3	162.4	57.5	126.151	1836127	427	0.17133	167.64	170.05	174.82	174.03	180.01	191.21	167.83	162.17	175.94	153.29	161.96	150.18	158.92	146.05	184.93	152.45	151.13	193.47	127.58	175.17	122.899	5012792	1297	517.64	523.93	540.21	536.76	557.4	594.65	505.59	485.75	499.33	470.15	517.62	461.65	485.27	451.66	561.34	469.63	450.79
240	190		98.2	169	73	126.591	2218826	517	0.17133	186.51	182.92	187.67	182.69	194.48	212.99	183.75	165.05	193.66	188.49	190.62	191.76	188.57	196.05	212.88	179.39	187.28	178.04	130.74	191.59	123.328	5920039	1582	534.98	514.09	539.78	525.02	559.33	641.47	509.71	484.76	557.38	575.78	562.61	595.63	584.69	610.08	643.47	566.26	546.44
241	191		128.6	161	64	127.143	3254749	820	0.17133	326.41	311.57	342.55	337.11	354.12	335.88	329.82	342.39	381.42	317.41	314.7	327.81	331.16	334.66	337.12	317.69	331.89	384.21	292.99	347.54	123.866	7668342	2145	840.04	735.22	889.75	861.52	932.81	918.81	840.27	844.51	971.02	770.51	674.25	776.39	722.83	839.95	949.17	731.35	836.59
242	192		130.8	148	61	125.275	2636555	627	0.17133	301.95	299.47	317.98	321.21	322.89	318.88	319.16	271.12	330.49	284.7	299.88	279.91	279.78	283.38	317.55	285.47	272.79	335.09	257.99	302.05	122.046	6933584	1776	895.88	912.98	940.04	956.42	949.63	920.1	936.68	847.43	940.86	766.11	878.8	666.6	657.63	671.47	921.17	805.88	775.87
243	193		85.6	169	73	116.544	1680862	423	0.17133	113.19	103.3	103.48	93.53	112.78	163.73	96.09	115.68	156.35	148.99	142.58	154.28	150.53	158.64	168.12	149.99	152.96	142.07	103.1	147.98	113.541	4226390	1190	299.27	253.67	253.99	233.66	275.3	505.79	243.35	351.7	438.49	456.89	440.61	478.36	474.24	488.55	505.87	464.74	471.62
244	194		104.4	168	82	127.92	2509561	580	0.17133	207.02	192.15	206.76	198.74	214.94	237.48	201.8	187.93	251.27	227.19	222.28	232.02	228.69	237.38	245.48	224.97	222.91	230.37	185.38	230.22	124.623	6431090	1828	582.77	550.5	585.54	548.28	618.42	684.76	539.2	544.32	673.77	642.34	630	665.62	658.44	681.07	705.63	640.38	578.13
245	195		106.1	160	59	121.094	3386886	833	0.17133	292.52	298.97	298.45	298.97	302.56	312.48	296.93	289.33	336.32	297.48	297.53	310.15	312.61	314.27	324.96	290.46	272.54	336.66	279.24	348.12	117.973	7996988	2311	758.71	768.44	784.62	792.25	793.84	806.25	772.53	732.71	815.91	789.78	788.85	817.43	826.23	824.95	868.28	783.78	749.02
246	196		151.8	158	48	127.92	3256472	797	0.17133	342.12	331.54	339.66	334.09	349.15	398.11	367.02	338.56	426.99	357.13	351.22	368.06	367.31	372.13	388.53	371.57	354.56	434.73	365.24	411.89	124.623	7373099	2101	802.98	719.55	785.2	774.53	805.35	1056.49	814.2	854.57	1005.11	852.77	741.92	884.86	864.78	914.96	988.52	903.17	806.84
247		51	112.9	168.6	69	119.212	1819628	385	0.17133	173.94	148.63	181.58	168.79	195.56	197.58	183.76	204.44	219.6	171.93	146.15	173.34	158.95	188.38	210.79	204.7	201.38	210.31	187.16	215.16	116.139	4464295	1212	464.17	357.02	478.15	424.81	530.31	567.35	495.6	548.76	565.28	442.93	354.45	443.72	394.43	492.36	539.28	538.74	525.09
248	197		105.9	169.2	48.2	124.623	2810697	680	0.17133	273.59	254	280.75	282.72	281.17	327.45	273.99	255.21	272.41	254.94	232.34	258.95	257.48	263.37	305.67	233.53	239.4	290.34	251.36	299.78	121.411	7119664	1867	798.4	743.11	828.05	836.35	835.91	935.61	778.15	756.32	752.84	648.86	608.18	631.3	632.5	638.38	842.56	593.02	610.25
249	198		106.1	169.2	48.2	126.811	2496671	569	0.17133	250.43	227.82	257.78	260.8	258.15	304.39	244.98	246.54	252.9	228.97	209.34	228.32	228.72	229.59	284.77	219.02	224.73	271.07	233.85	272.23	123.543	6351045	1788	724.6	676.17	753.93	766.64	754.79	866	710.91	674.23	659.34	577.6	535.49	547.48	543.79	556.08	785.1	545.18	581.11
250	199		134.4	152	52	127.253	3225956	695	0.17133	304.81	313.77	314.06	320.33	314.37	349.39	278.51	277.69	332.67	299	313.41	309.11	313.68	311.77	317.35	286.08	292.06	334.61	256.14	333.2	123.974	8983467	2334	938.16	967.77	972.3	993.77	971.09	1039.24	930.8	862.3	983.09	922.8	963.21	949.99	975.02	943.85	1000.93	876.47	882.3
251	200		88.3	168.9	82	124.19	2701146	656	0.17133	260.06	271.17	262.31	282.24	249.4	306.42	256.01	243.57	193.23	252.96	264.59	267.27	269.05	269	258.51	244.76	216.24	171.68	173.97	188.57	120.989	6688951	1933	693.36	735.13	700.67	734.79	678.87	772.47	720.57	670.83	429.5	677.42	720.52	728.4	741.91	727.28	630.53	717.34	597.33
252	201		97.8	167	62.8	119.523	2487433	555	0.17133	248.21	245.02	255.43	252.2	262.5	281.4	253.2	245.9	281.84	242.84	238.94	247.45	238.46	258.63	272.94	250.85	258.8	286.27	215.61	267.36	116.443	6384924	1722	679.21	633.45	695.55	670.08	726.52	790.48	685	741.11	734.29	658.81	623.83	661.54	615.4	710.85	781.24	657.53	693.74
253	202		105.2	166.2	67.2	125.384	2681090	659	0.17133	267.59	260.73	269	266.35	274.5	317.47	277.99	265.18	277.13	265.22	250.93	268.75	263.36	274.18	308.18	261.51	256.31	292.69	264.48	271.9	122.153	6929608	2046	728.34	705.57	728.35	717.45	752.83	883.8	723.01	692.13	746.04	751.22	718.6	763.74	762.73	777.1	864.78	763.12	713.19
254	203		113.5	173	64	127.253	1905542	390	0.17133	167.92	168.65	167.37	168.59	165.75	192.57	160.79	148.35	187.07	168.9	165.97	167.09	162.26	172.81	189.78	164.83	154.17	184.45	128.52	183.4	123.974	5222139	1360	542.05	534.97	548.39	550.32	551.32	607.16	520.92	463.14	585.47	514.78	490.36	510.26	494.7	530.26	618.58	513.42	496.35
255	204		138.3	156	40	126.922	3393447	879	0.17133	368.35	339.11	386.29	379.1	400.38	421.84	351.56	383.84	382.92	362.04	339.2	365.97	350.67	383.4	432.93	351.87	372.69	389.86	341.58	429.06	123.65	8462870	2380	995.96	872.54	1059.57	1029.62	1106.38	1145.95	941.99	964.74	1023.25	947.01	863.38	954.1	912.81	1000.99	1159.98	907.18	913.66
256	205		169.3	145	45.5	117.053	3270779	811	0.17133	395.23	454.57	393.64	433.78	366.83	395.27	413.29	387.87	469.66	404.13	457.88	414.72	447.97	398.28	396.32	419.83	402.37	481.98	370.12	451.93	114.036	7723919	2187	964.77	1087.62	994.55	1066.06	954.51	930.98	997.11	911.3	1193.04	985.4	1082.85	1030.31	1124.09	981.18	945.32	1042.45	948.14
257		52	153.5	162	57	128.143	3339899	726	0.17133	305.71	225.47	320.84	313.01	331.4	384.13	292.82	284.78	334.19	276.73	226.54	272.06	234.9	306.18	359.63	261.81	262.62	350.25	263.93	368.1	124.84	8165462	2408	836	615.44	888.5	858.95	930.19	1016.07	807.93	785.65	871.53	744.96	592.49	741.97	633.88	850.03	985.05	724.46	705.99
258		53	144.7	175.8	67.8	126.37	2899517	535	0.17133	258.98	265.46	263.57	266.95	263.95	303.39	262.93	242.22	290.41	259.89	261.74	266.89	268.39	269.12	292.74	257.3	240.52	289.88	215.46	280.44	123.113	8123665	2071	786.38	808.86	805.72	812.33	812.56	890.56	757.1	739.93	839.04	790.28	815.25	810.1	817.81	813.99	882.44	771.17	743.08
259	206		105.3	155.2	57.1	119.94	3539713	1009	0.17133	348.64	344.68	365.86	359.23	379.53	378.49	364.4	323.95	387.94	348.44	336.23	368.77	366.41	381.54	385.52	331.51	321.71	403.26	342.34	412.06	116.849	8642650	2562	924.07	911.9	974.98	955.39	1019.59	1026.6	925.42	859.23	956.11	917.09	892.16	960.71	953.84	987.53	1021.92	913.42	878.55
260		54	103.1	162.7	69.1	119.523	2419400	644	0.17133	234.74	220.05	245.24	254.47	244.94	258.75	243.38	230.38	228.03	226.14	212.44	244.52	238.82	255.4	196.24	216.34	223.7	276.59	193.66	252.53	116.443	5905715	1682	648.06	620.06	684.43	692.4	697.86	692.98	677.98	642.85	680.9	563.98	587.11	604.63	597.66	625.67	436.28	596.04	588.82
261	207		172.5	163	39.6	128.366	2627561	576	0.17133	269.77	241.58	283.14	276.77	295.97	279.71	292.38	290.44	346.96	254.02	233.99	256.68	245.97	269.77	288.65	256.91	279.36	362.15	252.23	355.3	125.057	7556638	1978	842.56	768.98	876.51	862.8	909.84	915.52	913.47	852.75	976.99	793.4	757.71	796.04	761.62	844.07	915.41	796.74	798.39
262	208		128	170	60	117.768	2893097	784	0.17133	247.05	242.66	256.49	254.7	263.08	276.78	251.15	228.82	308.16	258.58	254.35	268.53	259.1	281.81	288.44	258.65	259.87	306.73	222.01	301.86	114.733	6488323	1957	593.82	599.08	602.68	602.05	617.79	672.33	619.42	564.89	715.47	667.88	667.24	696.03	686.57	721.38	745.63	659.07	626.68
263	209		96.3	168	105.6	117.871	1793047	368	0.17133	162.75	167.5	165.67	172.03	163.36	172.35	183.03	181.25	138.78	155.2	147.81	152.89	149.96	157.24	176.71	171.7	172.23	154.35	114.9	149.37	114.833	5044131	1327	516.02	531.66	526.11	538.3	525.45	535.63	561.3	552.48	451.88	461.67	478.8	434.96	409.43	455.53	540.43	491.8	500.37
264	210		128.2	169	67	121.094	2833537	607	0.17133	263.79	253.6	272.66	269.27	281.21	307.98	256.65	239.21	285.79	257.76	258.77	258.09	261.97	259.53	297.57	242.78	253.25	289.35	248.86	279.6	117.973	7448907	1847	750.33	727.62	777.91	773.07	801.5	860.03	748.01	705.19	765.3	726.89	727.86	735.18	732.98	754.17	843.53	692.99	710.84
265	211		108.3	170	59	124.84	2775096	684	0.17133	273.62	281.01	254.07	268.63	240.47	357.08	300.22	263.86	322.22	319.45	290.37	332.3	314.3	352.83	382.8	315.43	302.63	302.77	297.53	348.48	121.622	6870704	1846	698.2	688.16	652.94	677.7	641.93	947.75	718.67	722.67	862.97	855.47	796.68	877.7	814.27	944.76	1013.53	825.6	812.98
266	212		129.9	170	62	127.253	2999807	815	0.17133	275.97	274.67	279.15	276.39	285.65	307.02	286.65	281.59	345.11	285.73	280.75	296.37	293.91	306.54	315.03	293.09	285	343.96	233.66	327.04	123.974	7123666	2179	667.21	691.64	666.9	659.97	685.7	733.65	684.34	658.71	818.22	752.5	738.18	781.72	770.44	811.91	841.92	747.68	741.75
267	213		134.7	159.5	63	110.23	2418710	451	0.17133	252.17	259.41	256.34	261.77	255.69	277.44	251.48	229.56	264.35	256.24	261.17	258.45	267.35	256.92	290.23	244.3	241.51	256.72	215.81	258.45	107.389	6974766	1673	792.44	786.62	822.52	833.42	834.03	877.65	801.64	700.74	790.25	746.98	738.82	747.94	755.17	760.88	907.77	714.35	692.36
268	214		111.1	164	60	119.108	2173086	572	0.16852	198.65	197.81	208.52	214.73	207.93	216.73	190.87	181.73	249.25	195.11	203.09	197.3	201.74	195.13	218.54	193.6	187.74	233.26	186.72	229.82	116.038	5609350	1508	539.6	524.89	571.23	592.21	570.57	599.28	488.93	483.11	659.31	564.96	580.44	580.21	596.5	577.43	649.34	541.55	502.74
269	215		110.3	160	65	113.048	2817595	703	0.16852	262.89	256.53	271.45	267.28	281.07	299.57	255.66	255.61	293.39	270.12	258.99	272.32	264.63	282.32	318.87	261.5	265.49	305.87	211.56	273.32	110.134	6775023	2026	672.14	648.77	689.83	669.36	721.43	779.04	636.92	667.14	743.64	701.32	677.87	709.43	688.1	738.73	809.44	669.41	661.57
270	216		94.6	157	61.3	117.973	2496493	585	0.16852	247.89	240.02	254.62	256.9	257.55	273.49	245.68	250.81	249.1	238.72	229.86	242.36	241.43	248.11	269.11	252.29	241.99	246.64	241.85	271.63	114.933	6699060	1866	723.47	709.15	741.86	734.01	766.53	815.73	728.92	711.57	707.09	702.74	674.46	713.4	703.05	737.72	806.75	726.79	743.86
271	217		113.8	168	104.9	126.48	1654708	397	0.16852	159.45	165.14	163.34	170.49	159.95	164.02	172.21	158.15	135.27	148.25	160.45	142.06	141.06	145.83	174.76	153.21	162.78	151.38	131.68	145.18	123.221	4665986	1192	514.34	547.19	528.45	552.54	519.62	520.9	549.5	504.32	405.2	422.2	509.23	364.75	364.53	361.27	528.99	390.13	447.13
272	218		116.7	165.7	68.7	111.776	2648877	556	0.16852	237.08	246.3	244.06	249.78	245.21	264.57	230.16	220.65	260.27	243.11	251.37	251.97	256.74	251.2	265.62	234.83	224.69	257.77	220.92	270.68	108.895	6681708	1714	606.84	602.89	607.08	612.01	617.53	719.45	600.74	633.26	687.28	682.8	688.53	716.54	720.52	726.57	753.74	684.22	607.75
273	219		130.3	146	49.7	127.253	3930969	958	0.16852	423.76	463.85	421.39	438.53	416.85	458.66	466.04	453.2	457.55	437.98	464	444.56	460.54	445.77	466.48	460.31	463.8	441.14	322.64	416.43	123.974	9487760	2525	1056.31	1126.03	1041.47	1071.93	1039.48	1175.82	1116.23	1105.81	1153.21	1122.45	1160.56	1149.73	1167.78	1169.01	1208.5	1198.13	1173.73
274	220		103.9	172	65	123.006	1815371	400	0.16852	162.31	157.11	164.09	163.37	167.13	194.99	158.06	150.01	191.99	170.22	167.61	177.11	179.71	176.44	179.77	174.52	158.96	174.4	159.85	192.93	119.836	4882846	1224	484.5	494.69	491.03	486.59	503.27	542.92	466.42	438.61	537.31	519.84	520.11	540.21	554.7	537.48	550.76	535.4	533.22
275	221		89.5	160.1	61.7	125.931	2072936	524	0.16852	157.97	154.28	137.71	102.31	165.31	221.15	141.83	159.02	212.25	200.57	194.95	206.6	201.4	214.33	226.76	202.26	185.57	187.32	174.82	214.43	122.686	4840340	1461	373.24	365.55	311.49	232.99	371.84	564.7	319.56	442.73	564.37	522.64	522.48	535.89	512.12	564.56	599.01	538.78	499.62
276	222		145.9	163	54	121.094	4241517	1003	0.16852	407.57	411.43	419.01	426.46	420.97	464.09	413.37	365.29	400.24	394.46	409.39	400.03	408.46	403.83	460.7	382.34	355.65	396.44	362.98	416.06	117.973	10915901	2873	1136.56	1131.51	1179.8	1189.9	1197.08	1288.34	1133.99	1036.23	1068.26	1067.92	1078.07	1068.18	1066.01	1087.87	1294.11	1010.98	966.03
277	223		141.2	148	65	123.006	3035159	718	0.16852	268.47	291.3	246.17	255.92	239.8	323.5	246.94	283.18	424.06	363.9	366.88	366.08	367.72	369.48	417.61	364.41	360.02	328.09	305.01	372.32	119.836	6944133	1944	606.51	661.26	549.54	576.47	530.56	721.53	569.66	635.23	1108.92	872.77	902.94	861.03	830.47	887.84	1012.21	876.23	908.97
278	224		128.1	155	68	128.701	2901670	756	0.16852	301.3	305.13	307.94	311.08	311.13	323.2	299.08	290.59	292.5	305.14	309.8	319	316.63	326.14	313.52	307.06	282.63	286.69	236.64	280.71	125.384	7444989	2056	753.21	845.76	683.06	663.03	699.02	913.12	703.99	806.88	868.05	869.88	871.25	902.24	869.29	940.14	900.16	897.98	835.41
279	225		139.9	153.8	50.6	127.808	3320942	807	0.16852	362.98	349.57	379.03	378.02	387.24	431.64	342.09	327.86	413.41	303.55	334.01	274.9	334.91	215.31	358.03	311.92	286.08	407.26	314.38	459.44	124.514	8459636	2504	983.26	953.04	1031.47	1012.18	1070.22	1140.36	967.87	866.21	1032.92	819.89	907.97	756.71	912.67	601.85	945.63	868.19	713.19
280		55	112.1	150	64	115.534	2880060	683	0.16852	342.74	339.46	344.84	345.66	348.34	403.22	322.01	342.06	345.37	306.97	331.2	298.63	314.53	289.61	350.16	311.45	291.47	369.7	250.79	348.85	112.557	7455577	2015	952.95	979.35	962.39	957.2	975.78	1089.33	941.6	917.54	971.28	864.91	949.87	842.8	898.01	806.32	984.62	852.36	756.56
281		56	115.9	173	61	124.082	4118143	1081	0.16852	387.78	389.49	405.62	409.6	413.91	421.63	395.5	364.73	413.88	390.28	385.76	412.25	413.35	423.49	425.45	381.1	364.99	400.44	335.97	380.19	120.884	9481907	2750	972.78	976.38	1018.24	1012.77	1047.24	1063.27	957.79	932.83	952.89	980.09	987.44	1031.25	1026.05	1065.76	1061.95	984.53	926.02
282	226		124.5	152.8	48	127.143	3177082	798	0.16852	316.93	315.72	327.5	330.93	332.69	328.59	341.51	329.99	376.04	296.53	307.82	294.01	292.94	300.37	317.85	326.77	324.17	387.07	296.99	363.79	123.866	7721100	2164	855.59	810.45	904.3	915.23	921.28	937.27	881.35	899.95	976.76	715.8	707.12	681.85	660.16	718.67	883.29	783.32	871.76
283	227		119.1	160.3	65.5	125.494	2253565	552	0.16852	224.87	212.8	216.22	208.93	223.74	282.5	217.46	233.13	222.29	230.31	216.88	226.97	217.35	237.68	299.93	213.9	215.49	211.88	225.84	247.2	122.259	6093325	1757	665.04	667.62	647.2	626.78	671.77	829.23	642.73	607.26	615.17	691.28	675.08	694.73	670.57	729.75	841.84	633.31	609.02
284	228		142.7	157	54	123.866	2228808	714	0.16852	263.53	263.48	269.07	263.2	277.28	287.82	274.88	273.32	255.1	209.68	222.48	202.32	208.82	201.26	235.15	222.03	213.28	261.17	219.18	278.93	120.673	6496025	1663	858.67	838.57	901.92	890.68	925.51	909.48	875.88	814.51	813.3	707.54	768.66	684	696.54	682.46	806.9	737.02	704.94
285	229		114.5	170	60	127.253	2876395	678	0.16852	230.97	242.39	236.28	241.9	237.37	253.13	224.73	193.53	257.72	234.8	241.05	242.64	242.43	247.19	266.8	220.03	214.39	258.55	212.48	253.36	123.974	7385403	1981	637.08	667.7	645.4	651.82	651.82	730.74	618.21	577.08	687.39	659.28	676.45	681.31	678.63	695.95	743.09	633.73	607.11
286	230		93.5	166.5	66	117.461	2773215	690	0.16852	261.89	270.18	261.45	268.04	256.83	301.51	261.41	262.38	281.75	260.59	260.97	265.62	271.31	263.76	301.81	264.91	258.4	281.7	231.04	263.98	114.433	7277584	2006	711.09	771.01	676.91	739.26	621.94	854.73	715.57	731.32	771.37	731.81	748.32	743.57	758.45	740.98	837.41	728.08	753.16
287	231		126.5	161	61.8	124.19	3082221	763	0.16852	314.36	309.92	324.35	314.17	345.44	375.91	287.55	279.77	295.43	285.45	288.71	287.62	276.67	303.27	327.83	264.72	239.96	324.74	287.86	341.89	120.989	7840354	2150	833.49	872.33	807.56	822.92	821.64	1064.84	795.46	801.9	855.54	816.48	826.27	846.27	815.84	900.72	906.27	718.89	690.48
288	232		144.9	158	46.4	123.221	2903215	691	0.16852	291.71	293.56	269.99	244.13	290.71	369.68	261.99	281.69	313.42	305.57	310.1	283.97	247.96	308.45	385.74	316.76	323.13	296.8	275.41	326.56	120.045	7365664	2203	796.82	831.89	738.69	645.5	815.73	1027.4	658.85	796.54	843.98	840.08	878.66	787.87	690.2	862.21	1022.24	853.34	886.64
289		57	141.2	148	45	127.586	3908955	1025	0.16852	424.93	437.92	440.67	457.33	437.38	458.9	427.05	388.94	437.77	423.89	440.02	426.06	434.35	429.61	517.27	409.45	384.29	443.15	383.05	439.2	124.298	9668672	2724	1161.75	1174.22	1227.22	1262.92	1231.18	1242	1162.54	1084.99	1165.27	1076	1145.21	1030.95	1066.44	1023.32	1353.01	1040.12	1016.96
290	234		128	166	55.8	126.26	3670760	828	0.16852	317.53	328.17	323.34	325.15	328.15	361.9	302.04	288.32	323.88	321.69	338.86	324.84	328.41	329.99	378.33	286.94	287.12	338.66	266.76	325.23	123.006	8948549	2379	796.15	865.27	786.72	790.26	797.48	934.76	712.34	717.91	872.16	860.11	894.88	877.21	882.08	896.27	1001.15	788.61	722.65
291		58	103.7	167.6	64.2	126.151	2069839	452	0.16852	210.97	214.18	215.04	219.42	215.05	231.24	216.35	209.34	223.09	201.63	207.55	202.88	201.91	205.8	222.49	204.41	188.11	235.35	183.6	221.79	122.899	5868567	1459	631.01	611.44	645.45	636.6	666.56	706.97	655.86	606.19	683.23	647.68	630.49	660.05	660.34	667.21	719.14	669.54	638.18
292	235		106.6	164.8	50.7	127.253	3309242	805	0.16852	329.93	337	339.88	349.54	346.3	371.23	324.06	311.58	369.44	328.17	325.95	340.99	348.56	348.69	363.2	311.23	316.28	396.79	309.01	361.7	123.974	8398388	2333	883.9	868.21	905.37	912.61	934.71	1049.94	823.58	826.81	993.42	914.28	888.22	955.49	954.27	993.12	1040.37	856.54	836.14
293		59	120.6	145.3	60.4	127.808	3200304	811	0.16852	392.5	418.39	385.06	382.46	389.41	439.43	378.13	369.93	387.61	381.45	404.16	369.37	364.83	373.58	409.75	379.41	353.79	397.85	354.04	364.33	124.514	8052327	2158	1072.39	1111.42	1067.89	1035.22	1099.92	1207.59	1069.27	994.39	1065.32	1015.91	1112.01	981.53	954.01	1005.94	1106.71	978.63	926.53
294			100.2	160	55	125.275	3028081	827	0.16852	261.53	255.09	274.02	274.9	281.07	303.56	268.04	243.22	310.91	257.34	248.25	269.63	266.45	280.32	280.09	260.31	239.29	313.16	240.58	297.65	122.046	7177463	2084	708.29	700.71	754.82	757.86	774.12	802.29	676.85	680.77	763.66	701.96	678.65	737.64	739.65	756.11	803.97	682.67	644.68
[truncated: 3 more columns]
